# Supplementary material for: Granulosa Cell Specific Loss of Adar in Mice Delays Ovulation, Oocyte Maturation and Leads to Infertility
Source: Int J Mol Sci. 2022 Nov 13;23(22):14001. doi: 10.3390/ijms232214001 (PMC9695778; doi:10.3390/ijms232214001)
Supplement: Supplementary file 1 [file ijms-23-14001-s001.zip]

Archive with 3 entries (3 files):
- Supplementary Figure S1.tif
- Supplementary Table S1 -eCG 46h DEGs.xlsx
- Supplementary Table S2 hCG 4h DEGs.xlsx
