# Supplementary material for: Granulosa Cell Specific Loss of Adar in Mice Delays Ovulation, Oocyte Maturation and Leads to Infertility
Source: Int J Mol Sci. 2022 Nov 13;23(22):14001. doi: 10.3390/ijms232214001 (PMC9695778; doi:10.3390/ijms232214001)
Supplement: Supplementary file 1 [file ijms-23-14001-s001.zip › Supplementary Table S1 -eCG 46h DEGs.xlsx]

## Sheet: 0h
gene_name	Location	Type(s)	Drug(s)	FC	1.5	PValue	0.05	FDR	0.1
Oas1g	Cytoplasm	enzyme	---	42.024	1	8.2911e-09	1	0.000118405	1
Ifit3	Cytoplasm	other	---	25.6064	1	2.37815e-06	1	0.00361184	1
Ifit3b	Cytoplasm	other	---	25.4193	1	1.33241e-06	1	0.00237853	1
Ly6a	Plasma Membrane	other	---	21.3011	1	2.14783e-05	1	0.0115544	1
Apol9a	Other	other	---	17.8504	1	1.88235e-07	1	0.000672047	1
Ifi44	Cytoplasm	other	---	16.1983	1	4.481e-06	1	0.00457094	1
Oas1a	Cytoplasm	enzyme	---	14.9954	1	2.88551e-08	1	0.000190422	1
Oas2	Cytoplasm	enzyme	---	14.8899	1	4.00019e-08	1	0.000190422	1
Ifit1	Cytoplasm	other	---	13.3124	1	6.77762e-05	1	0.0268864	1
Apol9b	Other	other	---	12.5847	1	2.2654e-05	1	0.0115544	1
Zbp1	Cytoplasm	other	---	10.5642	1	3.2538e-07	1	0.000929351	1
F830016B08Rik	Other	other	---	9.11934	1	7.06605e-06	1	0.00672735	1
Isg15	Extracellular Space	other	---	8.87659	1	3.12779e-05	1	0.0148893	1
Gbp6	Cytoplasm	enzyme	---	8.00186	1	1.64003e-05	1	0.0104593	1
Phf11d	Nucleus	other	---	7.14249	1	1.57502e-05	1	0.0104593	1
Tgtp2	Other	enzyme	---	6.74077	1	4.81722e-05	1	0.0214984	1
Cxcl10	Extracellular Space	cytokine	MDX-1100	6.17448	1	0.000376176	1	0.0976758	1
Trim30a	Cytoplasm	other	---	6.169	1	1.65384e-05	1	0.0104593	1
Oas3	Cytoplasm	enzyme	---	6.13605	1	0.00021329	1	0.0676887	1
Usp18	Cytoplasm	peptidase	---	5.90464	1	5.44678e-07	1	0.00129642	1
Gbp3	Cytoplasm	enzyme	---	5.76917	1	8.07537e-06	1	0.00720777	1
Gm4951	Other	other	---	5.20414	1	0.000346764	1	0.0958255	1
H2-Q6	Plasma Membrane	other	---	5.19616	1	1.6845e-05	1	0.0104593	1
Iigp1	Extracellular Space	enzyme	---	5.12239	1	9.35438e-05	1	0.0348701	1
Ifi47	Cytoplasm	other	---	4.78908	1	2.52912e-06	1	0.00361184	1
Pamr1	Extracellular Space	peptidase	---	4.36644	1	0.000121908	1	0.0428065	1
Xaf1	Nucleus	other	---	4.18414	1	5.24421e-05	1	0.0226947	1
Oasl2	Other	enzyme	---	4.06745	1	3.69106e-06	1	0.00451359	1
Sp100	Nucleus	transcription regulator	---	4.03107	1	0.00036234	1	0.0958255	1
Lgals3bp	Plasma Membrane	transmembrane receptor	---	3.91841	1	0.000166852	1	0.0541548	1
Trim30d	Cytoplasm	other	---	3.89434	1	5.98185e-05	1	0.0244077	1
Lgals9	Cytoplasm	other	---	3.83242	1	1.49313e-05	1	0.0104593	1
Gbp2	Cytoplasm	enzyme	---	3.76722	1	0.000140596	1	0.0478061	1
Ifitm3	Plasma Membrane	other	---	3.7328	1	4.10872e-06	1	0.00451359	1
Rtp4	Plasma Membrane	other	---	3.55481	1	1.66251e-05	1	0.0104593	1
Dmkn	Extracellular Space	other	---	3.55402	1	0.000384101	1	0.0979526	1
Irf7	Nucleus	transcription regulator	---	3.52834	1	1.94079e-05	1	0.0110866	1
Sorcs1	Plasma Membrane	transporter	---	3.32326	1	4.52691e-05	1	0.0208545	1
H2-Q7	Plasma Membrane	other	---	2.97824	1	0.000227471	1	0.0706199	1
Lox	Extracellular Space	enzyme	---	2.83395	1	1.90835e-05	1	0.0110866	1
Spp1	Extracellular Space	cytokine	---	2.72481	1	7.29912e-07	1	0.00148912	1
Parp14	Cytoplasm	enzyme	---	2.66161	1	0.00016276	1	0.0540553	1
Ifih1	Nucleus	enzyme	---	2.52839	1	3.83502e-06	1	0.00451359	1
Ifi27	Cytoplasm	other	---	2.49735	1	5.45199e-05	1	0.0229	1
Ddx58	Cytoplasm	enzyme	---	2.36255	1	0.000122895	1	0.0428065	1
Ank2	Plasma Membrane	other	---	2.1107	1	0.000357897	1	0.0958255	1
Tgfb2	Extracellular Space	growth factor	trabedersen, dalantercept, fresolimumab	2.0746	1	7.29402e-05	1	0.0281529	1
H2-D1	Plasma Membrane	other	---	1.92739	1	2.40528e-05	1	0.0118447	1
H2-Q4	Plasma Membrane	other	---	1.91224	1	0.000309424	1	0.0920602	1
B2m	Plasma Membrane	transmembrane receptor	4'-iodo-4'-deoxydoxorubicin	1.88083	1	9.52267e-05	1	0.0348701	1
H2-K1	Plasma Membrane	other	---	1.78474	1	0.000346332	1	0.0958255	1
Agt	Extracellular Space	growth factor	---	1.70584	1	2.18623e-05	1	0.0115544	1
Gstt1	Cytoplasm	enzyme	---	1.64586	1	0.00035933	1	0.0958255	1
Rarres2	Plasma Membrane	transmembrane receptor	---	1.61515	1	1.47383e-05	1	0.0104593	1
Tmeff1	Plasma Membrane	other	---	1.58657	1	0.000322184	1	0.0939002	1
