# Supplementary material for: Granulosa Cell Specific Loss of Adar in Mice Delays Ovulation, Oocyte Maturation and Leads to Infertility
Source: Int J Mol Sci. 2022 Nov 13;23(22):14001. doi: 10.3390/ijms232214001 (PMC9695778; doi:10.3390/ijms232214001)
Supplement: Supplementary file 1 [file ijms-23-14001-s001.zip › Supplementary Table S2 hCG 4h DEGs.xlsx]

## Sheet: 4h WT Vs KO
#	gene_id	gene_name	FC	1.5	PValue	0.05	FDR	0.1
17482	ENSMUSG00000062488	Ifit3b	35.517	1	1.7157e-09	1	6.73092e-07	1
15365	ENSMUSG00000052776	Oas1a	28.7894	1	1.01978e-15	1	2.00038e-12	1
20984	ENSMUSG00000074896	Ifit3	28.4447	1	1.77752e-08	1	5.19299e-06	1
19082	ENSMUSG00000066861	Oas1g	26.16	1	3.17822e-11	1	2.56707e-08	1
21286	ENSMUSG00000075602	Ly6a	20.5421	1	1.08221e-06	1	0.000166965	1
7648	ENSMUSG00000030107	Usp18	16.3105	1	2.05903e-18	1	9.4242e-15	1
15670	ENSMUSG00000054191	Klf1	15.7693	1	1.00528e-05	1	0.000873635	1
6455	ENSMUSG00000028037	Ifi44	15.503	1	1.25119e-07	1	2.77099e-05	1
20467	ENSMUSG00000073555	Gm4951	14.2715	1	2.38704e-09	1	8.85852e-07	1
16356	ENSMUSG00000057346	Apol9a	14.0984	1	7.01972e-09	1	2.24158e-06	1
42449	ENSMUSG00000104713	Gbp6	12.7889	1	1.524e-08	1	4.54913e-06	1
31296	ENSMUSG00000090942	F830016B08Rik	12.5466	1	2.20572e-08	1	6.18097e-06	1
19341	ENSMUSG00000068246	Apol9b	12.0169	1	6.55367e-07	1	0.000104638	1
6165	ENSMUSG00000027514	Zbp1	11.5487	1	2.61784e-10	1	1.38252e-07	1
9687	ENSMUSG00000034459	Ifit1	9.98779	1	3.98585e-05	1	0.00240042	1
10115	ENSMUSG00000035692	Isg15	9.39645	1	6.51443e-07	1	0.000104638	1
6587	ENSMUSG00000028268	Gbp3	8.69735	1	2.87741e-10	1	1.41106e-07	1
11924	ENSMUSG00000040483	Xaf1	8.46818	1	7.01545e-12	1	6.88065e-09	1
2637	ENSMUSG00000020641	Rsad2	8.08857	1	2.81667e-10	1	1.41106e-07	1
9316	ENSMUSG00000033355	Rtp4	7.46848	1	8.32647e-15	1	1.27034e-11	1
15644	ENSMUSG00000054072	Iigp1	7.29545	1	5.87716e-08	1	1.41578e-05	1
20420	ENSMUSG00000073409	H2-Q6	7.12405	1	3.70076e-09	1	1.23939e-06	1
20452	ENSMUSG00000073491	Ifi213	6.72089	1	1.10902e-06	1	0.000169199	1
9099	ENSMUSG00000032690	Oas2	6.71625	1	3.8927e-06	1	0.00042512	1
8097	ENSMUSG00000030921	Trim30a	6.54576	1	2.86515e-07	1	5.17649e-05	1
9091	ENSMUSG00000032661	Oas3	6.51767	1	5.1397e-06	1	0.000526666	1
9477	ENSMUSG00000033880	Lgals3bp	6.48466	1	2.74038e-09	1	9.64825e-07	1
16409	ENSMUSG00000057596	Trim30d	6.39159	1	7.62079e-10	1	3.27003e-07	1
22777	ENSMUSG00000079339	Ifit1bl1	6.05658	1	0.00077589	1	0.0165431	1
12376	ENSMUSG00000041827	Oasl1	5.98698	1	1.13277e-10	1	7.40671e-08	1
5080	ENSMUSG00000025498	Irf7	5.93	1	4.33672e-12	1	4.96229e-09	1
5601	ENSMUSG00000026536	Ifi211	5.92633	1	3.9268e-06	1	0.00042512	1
13565	ENSMUSG00000045932	Ifit2	5.89434	1	1.39932e-11	1	1.20088e-08	1
9834	ENSMUSG00000034855	Cxcl10	5.81179	1	3.27754e-05	1	0.00209321	1
22559	ENSMUSG00000078853	Igtp	5.61098	1	3.76997e-12	1	4.70595e-09	1
10888	ENSMUSG00000037921	Ddx60	5.59054	1	1.36868e-07	1	2.98306e-05	1
20450	ENSMUSG00000073489	Ifi204	5.36711	1	1.41982e-06	1	0.000201038	1
4618	ENSMUSG00000024675	Ms4a4c	5.36653	1	0.000434301	1	0.0115123	1
14672	ENSMUSG00000050014	Apol10b	5.03817	1	6.59815e-06	1	0.000647137	1
5827	ENSMUSG00000026896	Ifih1	4.88427	1	2.27479e-19	1	1.56176e-15	1
3778	ENSMUSG00000022584	Ly6c2	4.84601	1	1.31102e-05	1	0.00104638	1
9954	ENSMUSG00000035208	Slfn8	4.79102	1	2.23076e-07	1	4.3758e-05	1
31609	ENSMUSG00000091649	Phf11b	4.78257	1	0.00266516	1	0.0345663	1
5358	ENSMUSG00000026104	Stat1	4.52196	1	1.17569e-11	1	1.07623e-08	1
11830	ENSMUSG00000040253	Gbp7	4.46124	1	1.22109e-10	1	7.62128e-08	1
16091	ENSMUSG00000056144	Trim34a	4.4026	1	8.48386e-10	1	3.53006e-07	1
22790	ENSMUSG00000079363	Gbp4	4.39926	1	0.0007255	1	0.0157428	1
1859	ENSMUSG00000017830	Dhx58	4.39241	1	7.62892e-06	1	0.00072745	1
11849	ENSMUSG00000040296	Ddx58	4.18793	1	3.0574e-13	1	4.19812e-10	1
9183	ENSMUSG00000032915	Adgre4	4.12058	1	0.00234108	1	0.0322397	1
19340	ENSMUSG00000068245	Phf11d	4.08919	1	0.00019234	1	0.00656971	1
10865	ENSMUSG00000037849	Ifi206	3.94728	1	0.000633041	1	0.0145844	1
5075	ENSMUSG00000025492	Ifitm3	3.92449	1	3.15547e-08	1	8.66556e-06	1
13830	ENSMUSG00000046879	Irgm1	3.89936	1	5.46925e-12	1	5.77679e-09	1
9670	ENSMUSG00000034422	Parp14	3.87963	1	2.59269e-09	1	9.3685e-07	1
43230	ENSMUSG00000105504	Gbp5	3.79687	1	0.00135317	1	0.0232305	1
22599	ENSMUSG00000078921	Tgtp2	3.76438	1	0.000951355	1	0.0188228	1
7216	ENSMUSG00000029298	Gbp9	3.68659	1	0.000148844	1	0.0056262	1
3969	ENSMUSG00000022906	Parp9	3.56834	1	9.29072e-17	1	3.18927e-13	1
5427	ENSMUSG00000026222	Sp100	3.5657	1	0.000161085	1	0.00590199	1
4620	ENSMUSG00000024678	Ms4a4d	3.55622	1	8.95967e-05	1	0.0038932	1
31002	ENSMUSG00000090272	Mndal	3.52832	1	0.000115696	1	0.00465873	1
198	ENSMUSG00000001123	Lgals9	3.46786	1	3.70981e-06	1	0.000413369	1
2489	ENSMUSG00000020395	Itk	3.44223	1	2.25852e-06	1	0.000290053	1
14533	ENSMUSG00000049502	Dtx3l	3.38669	1	7.97944e-21	1	1.09566e-16	1
22526	ENSMUSG00000078763	Slfn1	3.38605	1	0.00167751	1	0.0262047	1
16126	ENSMUSG00000056290	Ms4a4b	3.37386	1	0.00039624	1	0.0108815	1
7078	ENSMUSG00000029074	Ttll10	3.31862	1	0.00163308	1	0.0257154	1
17061	ENSMUSG00000060550	H2-Q7	3.30615	1	3.11105e-06	1	0.000371459	1
20698	ENSMUSG00000074151	Nlrc5	3.30612	1	6.93631e-16	1	1.58738e-12	1
17036	ENSMUSG00000060441	Trim5	3.30095	1	0.000175313	1	0.00614086	1
19624	ENSMUSG00000069874	Irgm2	3.28262	1	1.45367e-06	1	0.000202175	1
7230	ENSMUSG00000029322	Plac8	3.282	1	0.000429959	1	0.011454	1
6588	ENSMUSG00000028270	Gbp2	3.24778	1	9.34665e-05	1	0.00398574	1
8767	ENSMUSG00000032093	Cd3e	3.24775	1	0.0109192	1	0.0782522	1
17877	ENSMUSG00000064215	Ifi27	3.23979	1	2.23605e-09	1	8.52866e-07	1
2634	ENSMUSG00000020638	Cmpk2	3.23868	1	9.87468e-09	1	3.01309e-06	1
22598	ENSMUSG00000078920	Ifi47	3.2135	1	3.81359e-05	1	0.00234818	1
4334	ENSMUSG00000024164	C3	3.21323	1	0.00366314	1	0.0418457	1
4619	ENSMUSG00000024677	Ms4a6b	3.16946	1	0.00204643	1	0.029691	1
31632	ENSMUSG00000091694	Apol11b	3.12932	1	0.00584757	1	0.0548824	1
14072	ENSMUSG00000047735	Samd9l	3.11765	1	1.14852e-06	1	0.0001733	1
83	ENSMUSG00000000435	Myf5	3.08183	1	0.0113876	1	0.0801448	1
4285	ENSMUSG00000024079	Eif2ak2	3.07105	1	2.77066e-16	1	7.60878e-13	1
9897	ENSMUSG00000035042	Ccl5	3.032	1	0.000606998	1	0.014223	1
22651	ENSMUSG00000079017	Ifi27l2a	3.02915	1	0.000788197	1	0.0166997	1
14420	ENSMUSG00000049037	Clec4a1	2.96162	1	0.00617549	1	0.0568482	1
11490	ENSMUSG00000039304	Tnfsf10	2.94607	1	0.000347415	1	0.0100008	1
12238	ENSMUSG00000041423	Paqr6	2.84682	1	4.32385e-08	1	1.09946e-05	1
19731	ENSMUSG00000070327	Rnf213	2.83646	1	6.90244e-10	1	3.05734e-07	1
7518	ENSMUSG00000029798	Herc6	2.83547	1	1.66074e-06	1	0.000225524	1
1599	ENSMUSG00000015437	Gzmb	2.83147	1	0.000373462	1	0.0105082	1
13253	ENSMUSG00000044811	Cd300c2	2.81202	1	0.00407127	1	0.0446507	1
35313	ENSMUSG00000096727	Psmb9	2.73853	1	4.17277e-07	1	7.34567e-05	1
15951	ENSMUSG00000055493	Epm2a	2.72404	1	0.000596053	1	0.0140384	1
13603	ENSMUSG00000046082	Tmem174	2.71289	1	0.0137461	1	0.0889061	1
6476	ENSMUSG00000028071	Sh2d2a	2.70602	1	0.0017957	1	0.027366	1
10666	ENSMUSG00000037321	Tap1	2.70541	1	1.34316e-10	1	7.68454e-08	1
20217	ENSMUSG00000072620	Slfn2	2.70191	1	7.11355e-05	1	0.00340335	1
16273	ENSMUSG00000056966	Gjc3	2.70092	1	0.0108883	1	0.0781318	1
19140	ENSMUSG00000067212	H2-T23	2.66913	1	5.9291e-07	1	9.69196e-05	1
11739	ENSMUSG00000039997	Ifi203	2.66376	1	0.000292461	1	0.0088068	1
17260	ENSMUSG00000061535	C1qtnf7	2.6346	1	0.000144383	1	0.00549173	1
14682	ENSMUSG00000050050	Ccdc158	2.60659	1	3.86244e-05	1	0.00236764	1
15303	ENSMUSG00000052496	Pkdrej	2.59635	1	0.0043391	1	0.0463081	1
17746	ENSMUSG00000063681	Crb1	2.57705	1	0.00623437	1	0.0571075	1
11692	ENSMUSG00000039853	Trim14	2.56217	1	0.000706442	1	0.015561	1
1725	ENSMUSG00000016496	Cd274	2.55767	1	0.000159358	1	0.00588373	1
3095	ENSMUSG00000021423	Ly86	2.55067	1	0.00574818	1	0.0543958	1
4274	ENSMUSG00000024066	Xdh	2.5182	1	0.000568082	1	0.0135423	1
9065	ENSMUSG00000032596	Uba7	2.50971	1	1.45767e-06	1	0.000202175	1
19846	ENSMUSG00000070690	Albfm1	2.508	1	0.0125131	1	0.0843482	1
16310	ENSMUSG00000057143	Trim12c	2.50162	1	2.67972e-07	1	4.97232e-05	1
8784	ENSMUSG00000032118	Fez1	2.50065	1	0.00543513	1	0.0524311	1
12537	ENSMUSG00000042333	Tnfrsf14	2.49186	1	0.00222543	1	0.0313088	1
17055	ENSMUSG00000060519	Tor3a	2.48539	1	5.69874e-11	1	3.91247e-08	1
5206	ENSMUSG00000025815	Dhtkd1	2.47635	1	2.6586e-05	1	0.00178802	1
11755	ENSMUSG00000040033	Stat2	2.47503	1	5.65118e-08	1	1.38565e-05	1
13602	ENSMUSG00000046080	Clec9a	2.47386	1	0.00207131	1	0.029938	1
22614	ENSMUSG00000078945	Naip2	2.47028	1	0.00663292	1	0.0590263	1
13288	ENSMUSG00000044951	Mylk4	2.46443	1	0.000104989	1	0.00434456	1
9682	ENSMUSG00000034450	Gulo	2.45542	1	0.00178946	1	0.0273622	1
13188	ENSMUSG00000044583	Tlr7	2.44909	1	0.00788469	1	0.0647516	1
4291	ENSMUSG00000024087	Cyp1b1	2.43633	1	4.30055e-08	1	1.09946e-05	1
5640	ENSMUSG00000026602	Nphs2	2.3889	1	0.00139338	1	0.0236495	1
11563	ENSMUSG00000039519	Cyp7b1	2.38374	1	0.00326515	1	0.0391253	1
14304	ENSMUSG00000048572	Tmem252	2.38353	1	0.00343428	1	0.0400987	1
16726	ENSMUSG00000059089	Fcgr4	2.3775	1	0.00472523	1	0.0484513	1
6511	ENSMUSG00000028133	Rwdd3	2.36865	1	2.7228e-06	1	0.000336817	1
9239	ENSMUSG00000033082	Clec1a	2.3559	1	2.26026e-06	1	0.000290053	1
22737	ENSMUSG00000079227	Ccr5	2.35271	1	0.000876046	1	0.0178207	1
8471	ENSMUSG00000031626	Sorbs2	2.34316	1	0.0047134	1	0.0484513	1
4119	ENSMUSG00000023336	Wfdc1	2.33612	1	0.0157344	1	0.0968398	1
51744	ENSMUSG00000114515	Aldoa	2.33582	1	0.0039634	1	0.0438367	1
3428	ENSMUSG00000022014	Epsti1	2.33361	1	0.00198056	1	0.0290905	1
10645	ENSMUSG00000037259	Dzank1	2.32639	1	0.0108665	1	0.0780782	1
20859	ENSMUSG00000074577	Ripor3	2.32626	1	0.000504372	1	0.012535	1
2948	ENSMUSG00000021175	Cdca7l	2.32377	1	3.28271e-06	1	0.000388577	1
804	ENSMUSG00000005107	Slc2a9	2.32182	1	0.00331212	1	0.0392058	1
8464	ENSMUSG00000031613	Hpgd	2.32022	1	0.00234127	1	0.0322397	1
15711	ENSMUSG00000054404	Slfn5	2.31811	1	0.00949018	1	0.0726645	1
8922	ENSMUSG00000032372	Plscr2	2.31176	1	0.00473653	1	0.0484513	1
8112	ENSMUSG00000030966	Trim21	2.31102	1	3.19614e-10	1	1.51332e-07	1
5813	ENSMUSG00000026875	Traf1	2.30694	1	0.00885242	1	0.0701372	1
3640	ENSMUSG00000022372	Sla	2.30581	1	0.00186626	1	0.0280061	1
5559	ENSMUSG00000026458	Ppfia4	2.29713	1	0.0106693	1	0.0773498	1
4101	ENSMUSG00000023249	Parp3	2.2969	1	0.000337398	1	0.00975505	1
15276	ENSMUSG00000052387	Trpm3	2.29536	1	0.00692235	1	0.0605662	1
17148	ENSMUSG00000060962	Dmkn	2.29275	1	0.00663394	1	0.0590263	1
1818	ENSMUSG00000017607	Tns4	2.2876	1	0.000288792	1	0.00878131	1
8265	ENSMUSG00000031289	Il13ra2	2.2874	1	0.00236753	1	0.0324496	1
13778	ENSMUSG00000046718	Bst2	2.28698	1	8.18985e-05	1	0.00369917	1
6818	ENSMUSG00000028654	Mycl	2.2674	1	0.0121413	1	0.0829003	1
1312	ENSMUSG00000010358	Ifi35	2.26619	1	4.69607e-07	1	7.9607e-05	1
8050	ENSMUSG00000030830	Itgal	2.264	1	0.00916396	1	0.0714133	1
924	ENSMUSG00000005951	Shpk	2.26313	1	0.0101798	1	0.0756125	1
31385	ENSMUSG00000091144	Phf11c	2.25051	1	0.0137235	1	0.0888031	1
12108	ENSMUSG00000040957	Cables1	2.247	1	0.0157006	1	0.0967181	1
19651	ENSMUSG00000070034	Sp110	2.2448	1	7.6934e-05	1	0.0035449	1
12373	ENSMUSG00000041809	Efhc1	2.24251	1	0.000195778	1	0.00662124	1
3866	ENSMUSG00000022755	Adgrg7	2.24078	1	0.00589321	1	0.0552352	1
11219	ENSMUSG00000038642	Ctss	2.23442	1	0.00242887	1	0.0328256	1
17153	ENSMUSG00000060985	Tdrd5	2.23394	1	0.00218751	1	0.0309495	1
11150	ENSMUSG00000038507	Parp12	2.22357	1	5.16845e-11	1	3.73516e-08	1
19404	ENSMUSG00000068617	Efcab1	2.21796	1	0.0114031	1	0.0801718	1
4074	ENSMUSG00000023132	Gzma	2.21701	1	0.00866824	1	0.0691195	1
15821	ENSMUSG00000054892	Txk	2.21378	1	0.000264291	1	0.00825815	1
412	ENSMUSG00000002325	Irf9	2.21367	1	8.79046e-06	1	0.000793096	1
7924	ENSMUSG00000030616	Sytl2	2.20868	1	0.00495974	1	0.049601	1
4820	ENSMUSG00000025017	Pik3ap1	2.20404	1	0.00113934	1	0.020887	1
11897	ENSMUSG00000040428	Plekha4	2.19965	1	4.48781e-05	1	0.00258916	1
4840	ENSMUSG00000025056	Nr0b1	2.19349	1	0.0145078	1	0.0918847	1
8467	ENSMUSG00000031618	Nr3c2	2.18719	1	0.0128772	1	0.085584	1
8537	ENSMUSG00000031740	Mmp2	2.18677	1	0.00101949	1	0.0196059	1
5915	ENSMUSG00000027078	Ube2l6	2.17687	1	1.65485e-05	1	0.00122826	1
15189	ENSMUSG00000051984	Sec31b	2.17675	1	0.000895402	1	0.0181606	1
14243	ENSMUSG00000048368	Omd	2.17433	1	0.00742947	1	0.0629973	1
49264	ENSMUSG00000112023	Lilr4b	2.16468	1	0.00429518	1	0.0460759	1
3829	ENSMUSG00000022679	Mpv17l	2.16356	1	2.18742e-05	1	0.00154028	1
921	ENSMUSG00000005947	Itgae	2.16046	1	0.00682774	1	0.0601791	1
1596	ENSMUSG00000015396	Cd83	2.15726	1	0.00734379	1	0.0624381	1
12539	ENSMUSG00000042345	Ubash3a	2.15072	1	0.000793633	1	0.0166997	1
14827	ENSMUSG00000050592	Fam78a	2.15064	1	0.00326205	1	0.0391253	1
7263	ENSMUSG00000029381	Shroom3	2.14815	1	0.000362759	1	0.0103127	1
1402	ENSMUSG00000012519	Mlkl	2.14237	1	2.5081e-05	1	0.00171337	1
20547	ENSMUSG00000073791	Efcab7	2.13979	1	8.52817e-05	1	0.00378965	1
17658	ENSMUSG00000063268	Parp10	2.13576	1	2.05597e-08	1	5.88136e-06	1
4109	ENSMUSG00000023274	Cd4	2.124	1	0.00544308	1	0.0524311	1
11401	ENSMUSG00000039103	Nexn	2.11533	1	0.000428426	1	0.011445	1
17720	ENSMUSG00000063558	Aox1	2.1094	1	0.007246	1	0.0618749	1
20651	ENSMUSG00000073988	Ttpa	2.10303	1	0.000126646	1	0.00494433	1
11271	ENSMUSG00000038763	Alpk3	2.09716	1	0.00110701	1	0.0204856	1
10075	ENSMUSG00000035561	Aldh1b1	2.0904	1	1.87528e-07	1	3.84321e-05	1
12882	ENSMUSG00000043487	Acot6	2.09015	1	0.000276266	1	0.00848639	1
4364	ENSMUSG00000024210	Ip6k3	2.08828	1	0.0111222	1	0.0792107	1
17165	ENSMUSG00000061048	Cdh3	2.08503	1	0.00317899	1	0.0386631	1
4437	ENSMUSG00000024338	Psmb8	2.07856	1	0.000131681	1	0.00507897	1
47	ENSMUSG00000000275	Trim25	2.06526	1	5.05839e-11	1	3.73516e-08	1
9970	ENSMUSG00000035246	Pcyt1b	2.06447	1	0.000159166	1	0.00588373	1
5893	ENSMUSG00000027009	Itga4	2.06363	1	0.00130994	1	0.0228779	1
9270	ENSMUSG00000033192	Lpcat2	2.05275	1	0.0125237	1	0.0843784	1
4095	ENSMUSG00000023224	Serping1	2.05241	1	0.00877403	1	0.0698413	1
20967	ENSMUSG00000074867	Zfp808	2.04867	1	0.00367316	1	0.0419253	1
11262	ENSMUSG00000038742	Angptl6	2.04542	1	4.22857e-05	1	0.00250269	1
16979	ENSMUSG00000060176	Kif27	2.03835	1	0.0130252	1	0.0862756	1
162	ENSMUSG00000000948	Gm38393	2.03538	1	0.00687075	1	0.0603983	1
8481	ENSMUSG00000031639	Tlr3	2.03208	1	0.000593613	1	0.014005	1
14812	ENSMUSG00000050538	B230217C12Rik	2.0305	1	0.0131317	1	0.0867954	1
9754	ENSMUSG00000034652	Cd300a	2.02949	1	0.0117027	1	0.0813301	1
7253	ENSMUSG00000029370	Rassf6	2.01472	1	0.00226274	1	0.0317038	1
11157	ENSMUSG00000038521	C1s1	2.00897	1	0.00107305	1	0.020086	1
11163	ENSMUSG00000038527	C1rl	2.00854	1	0.00659707	1	0.0588975	1
11508	ENSMUSG00000039349	C130074G19Rik	2.00264	1	0.0029001	1	0.0363997	1
20966	ENSMUSG00000074865	Zfp934	1.99375	1	0.00252268	1	0.0334029	1
13806	ENSMUSG00000046805	Mpeg1	1.99193	1	0.00489986	1	0.0492532	1
16109	ENSMUSG00000056215	Lrguk	1.99163	1	0.00830716	1	0.0671765	1
7897	ENSMUSG00000030562	Nox4	1.98814	1	0.0112078	1	0.0795289	1
156	ENSMUSG00000000903	Vpreb3	1.98283	1	0.000656364	1	0.0149214	1
15072	ENSMUSG00000051457	Spn	1.98093	1	3.53075e-05	1	0.00221373	1
8006	ENSMUSG00000030757	Zkscan2	1.97878	1	0.00127758	1	0.0226647	1
19620	ENSMUSG00000069855	Slc47a2	1.97346	1	0.00431002	1	0.046199	1
17568	ENSMUSG00000062866	Phactr2	1.96046	1	0.00396363	1	0.0438367	1
13383	ENSMUSG00000045275	Lca5l	1.95682	1	0.000982096	1	0.019168	1
5979	ENSMUSG00000027220	Syt13	1.9557	1	0.00867463	1	0.0691302	1
6649	ENSMUSG00000028391	Wdr31	1.95439	1	0.00764264	1	0.0637165	1
15301	ENSMUSG00000052485	Tmem171	1.9507	1	0.000191527	1	0.00656962	1
13060	ENSMUSG00000044167	Foxo1	1.95067	1	0.00327784	1	0.0391388	1
2869	ENSMUSG00000021013	Ttc8	1.93975	1	0.000272177	1	0.00841434	1
11996	ENSMUSG00000040658	Dnph1	1.93817	1	0.000326666	1	0.00954352	1
7734	ENSMUSG00000030255	Sspn	1.93745	1	0.000850425	1	0.0174027	1
20982	ENSMUSG00000074892	B3galt5	1.93671	1	0.00759785	1	0.0635747	1
4860	ENSMUSG00000025092	Hspa12a	1.93541	1	0.00161154	1	0.0254931	1
12313	ENSMUSG00000041658	Rragb	1.92913	1	0.00101468	1	0.019581	1
5575	ENSMUSG00000026489	Coq8a	1.92446	1	0.00343126	1	0.0400987	1
11319	ENSMUSG00000038884	Shfl	1.92311	1	6.26115e-05	1	0.00311492	1
15888	ENSMUSG00000055172	C1ra	1.92109	1	0.000990303	1	0.0192565	1
11365	ENSMUSG00000039018	Mtg1	1.91925	1	3.57512e-06	1	0.000404274	1
11143	ENSMUSG00000038496	Slc19a3	1.91633	1	0.00649697	1	0.0583834	1
12422	ENSMUSG00000041975	Mettl8	1.91414	1	1.23117e-05	1	0.000994426	1
15193	ENSMUSG00000051998	Lax1	1.90695	1	0.0129505	1	0.085988	1
14423	ENSMUSG00000049044	Rapgef4	1.90618	1	0.00338301	1	0.0398048	1
1907	ENSMUSG00000018339	Gpx3	1.9024	1	0.000469012	1	0.0120149	1
7178	ENSMUSG00000029228	Lnx1	1.9022	1	0.00796934	1	0.0652516	1
16176	ENSMUSG00000056531	Ccdc18	1.90138	1	0.00757407	1	0.0635324	1
10234	ENSMUSG00000036086	Zranb3	1.90135	1	0.000444956	1	0.0117044	1
18909	ENSMUSG00000066026	Dhrs3	1.90105	1	0.000661553	1	0.0149897	1
14033	ENSMUSG00000047632	Fgfbp3	1.89876	1	0.000130128	1	0.0050332	1
420	ENSMUSG00000002346	Slc25a42	1.8908	1	4.80837e-05	1	0.00270589	1
2332	ENSMUSG00000020131	Pcsk4	1.89078	1	0.000504834	1	0.012535	1
13113	ENSMUSG00000044337	Ackr3	1.88924	1	0.00174185	1	0.026934	1
2605	ENSMUSG00000020593	Lpin1	1.88722	1	5.97622e-05	1	0.00301689	1
3933	ENSMUSG00000022853	Ehhadh	1.88566	1	0.00535769	1	0.0520272	1
11656	ENSMUSG00000039765	Cc2d2a	1.88496	1	0.00047944	1	0.0121237	1
7741	ENSMUSG00000030268	Bcat1	1.88177	1	6.82337e-05	1	0.00331801	1
8540	ENSMUSG00000031750	Il34	1.88074	1	0.0088449	1	0.0701208	1
1214	ENSMUSG00000009092	Derl3	1.87992	1	0.00959384	1	0.0730632	1
7665	ENSMUSG00000030137	Tuba8	1.87856	1	0.00204021	1	0.0296897	1
1311	ENSMUSG00000010342	Tex14	1.87772	1	0.010096	1	0.0752188	1
10194	ENSMUSG00000035944	Ttc38	1.87716	1	0.0158952	1	0.0974958	1
15351	ENSMUSG00000052726	Kcnt2	1.87567	1	0.00238851	1	0.032569	1
9710	ENSMUSG00000034532	Fbxo16	1.87414	1	0.00688891	1	0.0604806	1
2340	ENSMUSG00000020143	Dock2	1.8704	1	0.00291629	1	0.0365361	1
45542	ENSMUSG00000108022	Gm7298	1.86933	1	0.0101874	1	0.0756125	1
9905	ENSMUSG00000035064	Eef2k	1.86831	1	8.74995e-05	1	0.00383852	1
9928	ENSMUSG00000035151	Elmod2	1.86625	1	7.21418e-15	1	1.23822e-11	1
6578	ENSMUSG00000028251	Tstd3	1.86575	1	0.00754301	1	0.0634251	1
18963	ENSMUSG00000066258	Trim12a	1.8645	1	0.00039538	1	0.0108815	1
20262	ENSMUSG00000072763	5430403G16Rik	1.86332	1	0.000389713	1	0.0108323	1
17122	ENSMUSG00000060802	B2m	1.86241	1	9.03799e-06	1	0.000804335	1
15999	ENSMUSG00000055737	Ghr	1.85986	1	0.0113366	1	0.07995	1
4350	ENSMUSG00000024186	Rgs11	1.85978	1	0.00690996	1	0.0605662	1
14847	ENSMUSG00000050666	Vstm4	1.85898	1	0.0133297	1	0.0873439	1
5545	ENSMUSG00000026433	Rab29	1.85179	1	0.0103598	1	0.0762327	1
20994	ENSMUSG00000074923	Pak6	1.84902	1	0.000230355	1	0.00743822	1
11655	ENSMUSG00000039763	Dnajc28	1.84895	1	4.03348e-05	1	0.00241533	1
9447	ENSMUSG00000033781	Asb13	1.84842	1	1.3177e-06	1	0.000196667	1
2586	ENSMUSG00000020553	Pctp	1.8467	1	0.000290232	1	0.00878131	1
19502	ENSMUSG00000069184	Zfp72	1.84502	1	0.000472464	1	0.0120513	1
13126	ENSMUSG00000044365	Cxxc4	1.84242	1	0.0094492	1	0.0724439	1
22785	ENSMUSG00000079355	Ackr4	1.84225	1	0.00015983	1	0.00588373	1
8808	ENSMUSG00000032186	Tmod2	1.84216	1	0.00978593	1	0.0737124	1
13225	ENSMUSG00000044712	Slc38a6	1.84134	1	0.00687574	1	0.0604036	1
10548	ENSMUSG00000036995	Asap3	1.84106	1	6.02229e-05	1	0.00301796	1
9281	ENSMUSG00000033220	Rac2	1.84077	1	0.0147354	1	0.0928982	1
9807	ENSMUSG00000034786	Gpsm3	1.83918	1	0.000407402	1	0.0110773	1
16366	ENSMUSG00000057396	Zfp759	1.83834	1	0.00125723	1	0.0224194	1
14268	ENSMUSG00000048445	Ccdc57	1.83095	1	0.000658924	1	0.0149549	1
16834	ENSMUSG00000059540	Tcea2	1.83088	1	0.000178948	1	0.00625225	1
12413	ENSMUSG00000041945	Mfsd9	1.83055	1	0.00131635	1	0.0229321	1
8974	ENSMUSG00000032456	Nmnat3	1.83008	1	0.000357119	1	0.0102586	1
8483	ENSMUSG00000031641	Cbr4	1.8297	1	3.54041e-06	1	0.000404274	1
7168	ENSMUSG00000029208	Guf1	1.82925	1	3.74821e-07	1	6.68398e-05	1
9485	ENSMUSG00000033906	Zdhhc15	1.82596	1	0.00311432	1	0.0382493	1
16040	ENSMUSG00000055923	Aasdh	1.82548	1	0.00192247	1	0.0286153	1
16208	ENSMUSG00000056698	Elmod3	1.81799	1	0.00341237	1	0.040013	1
7037	ENSMUSG00000029007	Agtrap	1.81762	1	0.00424902	1	0.0456878	1
4422	ENSMUSG00000024302	Dtna	1.81625	1	0.00217444	1	0.0308762	1
2154	ENSMUSG00000019813	Cep57l1	1.81278	1	6.73484e-06	1	0.000655859	1
11475	ENSMUSG00000039253	Fn3krp	1.81129	1	7.73897e-07	1	0.000120754	1
6309	ENSMUSG00000027796	Smad9	1.81018	1	0.00443051	1	0.0467718	1
20421	ENSMUSG00000073411	H2-D1	1.80946	1	1.04099e-05	1	0.000887812	1
2644	ENSMUSG00000020650	Bcap29	1.80898	1	0.000139644	1	0.0053411	1
1293	ENSMUSG00000010064	Slc38a3	1.80823	1	0.00759254	1	0.063569	1
5661	ENSMUSG00000026632	Tatdn3	1.80172	1	0.000467941	1	0.0120099	1
28845	ENSMUSG00000087403	Kantr	1.80009	1	2.66947e-05	1	0.00178802	1
9435	ENSMUSG00000033752	Mnd1	1.79733	1	0.0100386	1	0.0748317	1
807	ENSMUSG00000005131	4930550C14Rik	1.79693	1	0.0128153	1	0.0854074	1
9096	ENSMUSG00000032679	Cd59a	1.79564	1	0.00183189	1	0.0277024	1
8981	ENSMUSG00000032470	Mras	1.79528	1	0.00329725	1	0.0391742	1
460	ENSMUSG00000002668	Dennd1c	1.79363	1	0.0140991	1	0.0904228	1
3508	ENSMUSG00000022148	Fyb	1.79289	1	0.00316203	1	0.0385252	1
8826	ENSMUSG00000032224	Fam81a	1.78877	1	0.000420266	1	0.0113472	1
5348	ENSMUSG00000026088	Mitd1	1.78313	1	1.42637e-05	1	0.00110652	1
3919	ENSMUSG00000022831	Hcls1	1.78219	1	0.00339778	1	0.039876	1
13667	ENSMUSG00000046318	Ccbe1	1.77956	1	0.00020524	1	0.00684017	1
11662	ENSMUSG00000039781	Cep131	1.7761	1	0.000163622	1	0.00594364	1
9084	ENSMUSG00000032641	Gpr19	1.77554	1	0.00147908	1	0.0245574	1
13058	ENSMUSG00000044164	Rnf182	1.77513	1	0.0129861	1	0.0861408	1
10618	ENSMUSG00000037188	Grhl3	1.77423	1	0.00860997	1	0.0688948	1
12887	ENSMUSG00000043510	Hscb	1.77244	1	0.00441059	1	0.0466578	1
10840	ENSMUSG00000037784	Dzip1l	1.77068	1	1.39456e-06	1	0.000201038	1
2117	ENSMUSG00000019718	L3hypdh	1.76826	1	7.72849e-08	1	1.79864e-05	1
892	ENSMUSG00000005718	Tfap4	1.76631	1	9.56704e-05	1	0.00404517	1
13954	ENSMUSG00000047342	Zfp286	1.76605	1	0.00024614	1	0.00784165	1
16905	ENSMUSG00000059857	Ntng1	1.76291	1	0.010009	1	0.0747327	1
11468	ENSMUSG00000039236	Isg20	1.76154	1	0.0131997	1	0.0868462	1
5744	ENSMUSG00000026778	Prkcq	1.76091	1	0.00672131	1	0.0595037	1
4168	ENSMUSG00000023873	1700010I14Rik	1.76039	1	0.00196576	1	0.0289924	1
867	ENSMUSG00000005583	Mef2c	1.76013	1	7.17643e-05	1	0.00342151	1
8419	ENSMUSG00000031539	Ap3m2	1.75101	1	0.00510851	1	0.0503915	1
19069	ENSMUSG00000066800	Rnasel	1.74984	1	0.00159381	1	0.0253948	1
2460	ENSMUSG00000020340	Cyfip2	1.74942	1	0.00915138	1	0.0713964	1
866	ENSMUSG00000005580	Adcy9	1.7464	1	0.000166899	1	0.00595493	1
6845	ENSMUSG00000028696	Ipp	1.74386	1	0.000168461	1	0.00599258	1
154	ENSMUSG00000000901	Mmp11	1.74331	1	0.0022783	1	0.0318243	1
5050	ENSMUSG00000025453	Nnt	1.74327	1	0.0137816	1	0.0889678	1
11675	ENSMUSG00000039814	Xkr5	1.74048	1	0.0091946	1	0.071459	1
19220	ENSMUSG00000067653	Ankrd23	1.73567	1	0.0119524	1	0.082202	1
1487	ENSMUSG00000014361	Mertk	1.73192	1	0.00272919	1	0.0350556	1
11257	ENSMUSG00000038732	Mboat1	1.73133	1	0.000849569	1	0.0174027	1
34658	ENSMUSG00000095930	Nim1k	1.7307	1	0.00265353	1	0.0345559	1
12761	ENSMUSG00000043015	Nemp2	1.73023	1	0.000517965	1	0.0127687	1
9388	ENSMUSG00000033590	Myo5c	1.73022	1	0.0133879	1	0.0874068	1
16084	ENSMUSG00000056116	H2-T22	1.72982	1	1.96176e-06	1	0.000261523	1
9180	ENSMUSG00000032908	Sgpp2	1.72783	1	0.0146458	1	0.0925031	1
5507	ENSMUSG00000026365	Cfh	1.72738	1	0.0141345	1	0.0905097	1
10900	ENSMUSG00000037949	Ano10	1.72644	1	0.00652042	1	0.0585106	1
5592	ENSMUSG00000026519	Tmem63a	1.72567	1	0.00479081	1	0.0486437	1
14161	ENSMUSG00000048040	Arxes2	1.72466	1	0.000230768	1	0.00743822	1
11109	ENSMUSG00000038393	Txnip	1.72246	1	0.00693395	1	0.0605662	1
13495	ENSMUSG00000045659	Plekha7	1.72237	1	2.00521e-07	1	4.04611e-05	1
2624	ENSMUSG00000020623	Map2k6	1.72231	1	0.000479182	1	0.0121237	1
1574	ENSMUSG00000015224	Cyp2j9	1.71929	1	0.00792957	1	0.0650036	1
2910	ENSMUSG00000021094	Dhrs7	1.71648	1	0.00491041	1	0.0492753	1
12567	ENSMUSG00000042408	Zmym6	1.71574	1	0.00392982	1	0.0437108	1
557	ENSMUSG00000003282	Plag1	1.71547	1	0.0143163	1	0.0911262	1
10471	ENSMUSG00000036833	Pnpla7	1.71208	1	1.56339e-05	1	0.00117305	1
3004	ENSMUSG00000021257	Angel1	1.71134	1	0.000782238	1	0.0166526	1
4907	ENSMUSG00000025189	Cnnm1	1.71088	1	0.0151171	1	0.094459	1
4092	ENSMUSG00000023206	Il15ra	1.71072	1	0.00777117	1	0.0642117	1
9579	ENSMUSG00000034173	Zbed5	1.70906	1	0.00068933	1	0.0153436	1
8780	ENSMUSG00000032113	Chek1	1.70786	1	0.00720256	1	0.0617065	1
2360	ENSMUSG00000020175	Rab36	1.70706	1	3.05272e-05	1	0.00199604	1
6400	ENSMUSG00000027954	Efna1	1.7052	1	0.00116114	1	0.0211748	1
5561	ENSMUSG00000026463	Atp2b4	1.70211	1	0.000206122	1	0.00685295	1
5821	ENSMUSG00000026888	Grb14	1.69978	1	0.0110887	1	0.0790578	1
10824	ENSMUSG00000037736	Limch1	1.69959	1	0.00209473	1	0.0300552	1
11808	ENSMUSG00000040187	Arntl2	1.69888	1	0.0116873	1	0.0813301	1
11759	ENSMUSG00000040040	Ift88	1.69661	1	0.00132279	1	0.0229333	1
12601	ENSMUSG00000042500	Ago4	1.69542	1	0.000823531	1	0.0171409	1
2720	ENSMUSG00000020773	Trim47	1.69449	1	0.00810259	1	0.0659792	1
4078	ENSMUSG00000023150	Ivns1abp	1.6909	1	0.00643233	1	0.0579957	1
8787	ENSMUSG00000032121	Tmem218	1.68983	1	0.00802464	1	0.0655091	1
16343	ENSMUSG00000057265	Bbof1	1.68945	1	0.00770544	1	0.0639682	1
9351	ENSMUSG00000033458	Fan1	1.68811	1	0.00132595	1	0.0229592	1
27841	ENSMUSG00000086158	Ccpg1os	1.68754	1	0.00904548	1	0.0710711	1
3840	ENSMUSG00000022701	Ccdc191	1.68596	1	0.0028443	1	0.0359699	1
16052	ENSMUSG00000055963	Triqk	1.68464	1	0.00438768	1	0.0464871	1
435	ENSMUSG00000002475	Abhd3	1.68363	1	0.00620773	1	0.0569775	1
1506	ENSMUSG00000014599	Csf1	1.68267	1	3.89128e-05	1	0.00237145	1
9925	ENSMUSG00000035142	Nubpl	1.68168	1	0.00198128	1	0.0290905	1
19618	ENSMUSG00000069835	Sat2	1.68139	1	0.00154739	1	0.0251149	1
10918	ENSMUSG00000037991	Rmi2	1.68051	1	0.00325338	1	0.0391175	1
14393	ENSMUSG00000048924	Ccdc125	1.68003	1	4.43467e-07	1	7.70791e-05	1
5070	ENSMUSG00000025486	Sirt3	1.6785	1	1.32677e-05	1	0.001047	1
16988	ENSMUSG00000060204	Gm5868	1.6773	1	0.0149786	1	0.0939999	1
1960	ENSMUSG00000018581	Dnah11	1.67722	1	0.00135319	1	0.0232305	1
15505	ENSMUSG00000053441	Adamts19	1.67273	1	2.4845e-05	1	0.00171	1
20446	ENSMUSG00000073481	Marc2	1.67263	1	5.77968e-05	1	0.00293929	1
4855	ENSMUSG00000025085	Ablim1	1.67254	1	0.00791632	1	0.0649655	1
35278	ENSMUSG00000096687	Mfsd4b4	1.6724	1	0.000965741	1	0.018998	1
10486	ENSMUSG00000036867	Smad6	1.67206	1	0.0106164	1	0.0770884	1
15501	ENSMUSG00000053411	Cbx7	1.67044	1	4.39815e-05	1	0.00255894	1
20317	ENSMUSG00000072966	Gprasp2	1.66936	1	0.0010854	1	0.0202219	1
5517	ENSMUSG00000026389	Steap3	1.65977	1	3.51631e-05	1	0.00221373	1
8207	ENSMUSG00000031169	Porcn	1.65951	1	0.0114739	1	0.0804226	1
19353	ENSMUSG00000068299	Nat8f4	1.65776	1	0.0127602	1	0.0853028	1
1015	ENSMUSG00000006494	Pdk1	1.65739	1	0.00117786	1	0.0213648	1
17196	ENSMUSG00000061232	H2-K1	1.65659	1	0.00031709	1	0.00935115	1
17023	ENSMUSG00000060397	Zfp128	1.65404	1	0.00159608	1	0.0253948	1
88	ENSMUSG00000000489	Pdgfb	1.65314	1	0.00748404	1	0.0632001	1
1563	ENSMUSG00000015133	Lrrk1	1.65236	1	0.0103884	1	0.0762603	1
5875	ENSMUSG00000026979	Psd4	1.65063	1	6.67145e-05	1	0.00328336	1
15367	ENSMUSG00000052783	Grk4	1.65009	1	0.00626133	1	0.0572018	1
5354	ENSMUSG00000026098	Pms1	1.64963	1	0.0142533	1	0.0908622	1
3734	ENSMUSG00000022519	Srl	1.64956	1	0.00108922	1	0.0202521	1
3819	ENSMUSG00000022665	Ccdc80	1.6477	1	0.0105542	1	0.0768399	1
10185	ENSMUSG00000035919	Bbs9	1.64749	1	0.00470005	1	0.0484507	1
10776	ENSMUSG00000037606	Osbpl5	1.64688	1	0.000391991	1	0.0108736	1
12036	ENSMUSG00000040734	Ppp1r13l	1.64653	1	0.00312599	1	0.038324	1
16279	ENSMUSG00000056999	Ide	1.64649	1	0.00121049	1	0.0218202	1
2382	ENSMUSG00000020216	Jsrp1	1.64617	1	0.0117368	1	0.0813931	1
1801	ENSMUSG00000017412	Cacnb4	1.64465	1	0.0074325	1	0.0629973	1
11840	ENSMUSG00000040272	Accs	1.64252	1	0.000106744	1	0.00438833	1
17259	ENSMUSG00000061533	Cep128	1.64103	1	0.00232486	1	0.0321801	1
17491	ENSMUSG00000062526	Mppe1	1.64096	1	0.00012481	1	0.00492461	1
7391	ENSMUSG00000029591	Ung	1.64063	1	0.00011063	1	0.00449524	1
1867	ENSMUSG00000017897	Eya2	1.63802	1	0.00193358	1	0.0287337	1
6779	ENSMUSG00000028599	Tnfrsf1b	1.63708	1	3.3821e-05	1	0.00214998	1
9993	ENSMUSG00000035305	Ror1	1.63697	1	0.00200902	1	0.0293466	1
22573	ENSMUSG00000078878	Gm14305	1.63382	1	0.00866825	1	0.0691195	1
48	ENSMUSG00000000276	Dgke	1.63247	1	5.43848e-07	1	8.99709e-05	1
13704	ENSMUSG00000046442	Ppm1e	1.63068	1	0.0109382	1	0.0783071	1
9623	ENSMUSG00000034285	Nipsnap1	1.62969	1	8.61583e-06	1	0.000788446	1
9145	ENSMUSG00000032816	Igdcc4	1.62605	1	0.000255444	1	0.00806321	1
12912	ENSMUSG00000043631	Ecm2	1.62587	1	0.0116701	1	0.0813301	1
4668	ENSMUSG00000024776	Stambpl1	1.62423	1	0.00194141	1	0.0288008	1
12015	ENSMUSG00000040703	Cyp2s1	1.6237	1	0.00199962	1	0.0292405	1
17706	ENSMUSG00000063506	Arhgap22	1.62161	1	5.3024e-06	1	0.000535347	1
1975	ENSMUSG00000018659	Pnpo	1.61976	1	0.00242498	1	0.0328256	1
10680	ENSMUSG00000037348	Paqr7	1.61729	1	0.012763	1	0.0853028	1
11008	ENSMUSG00000038178	Slc43a2	1.61716	1	0.0122769	1	0.0835768	1
2478	ENSMUSG00000020380	Rad50	1.61676	1	2.69452e-05	1	0.00179208	1
5883	ENSMUSG00000026988	Wdsub1	1.61577	1	9.13817e-06	1	0.000804335	1
111	ENSMUSG00000000631	Myo18a	1.61561	1	9.96915e-05	1	0.00418613	1
9240	ENSMUSG00000033083	Tbc1d4	1.61466	1	0.0024176	1	0.0328127	1
7490	ENSMUSG00000029735	Tpk1	1.61378	1	0.00053947	1	0.0130874	1
9597	ENSMUSG00000034218	Atm	1.61254	1	0.00201153	1	0.0293521	1
10946	ENSMUSG00000038042	Ptpdc1	1.61052	1	0.000409187	1	0.0111039	1
11447	ENSMUSG00000039199	Zdhhc1	1.61032	1	0.000902313	1	0.0181737	1
8892	ENSMUSG00000032327	Stra6	1.60923	1	0.00253355	1	0.0335147	1
16323	ENSMUSG00000057181	5730455P16Rik	1.60867	1	1.51899e-07	1	3.25895e-05	1
19259	ENSMUSG00000067878	Map7d3	1.60864	1	0.0155347	1	0.0960647	1
6373	ENSMUSG00000027901	Dennd2d	1.60832	1	0.00707895	1	0.0613235	1
2770	ENSMUSG00000020846	Rflnb	1.60473	1	0.00544861	1	0.0524311	1
787	ENSMUSG00000004952	Rasa4	1.60387	1	0.000170682	1	0.00602476	1
6407	ENSMUSG00000027963	Extl2	1.60306	1	0.000601618	1	0.0141452	1
4106	ENSMUSG00000023266	Frs3	1.60075	1	0.000189045	1	0.00650571	1
3227	ENSMUSG00000021676	Iqgap2	1.59764	1	0.000106153	1	0.00437712	1
10854	ENSMUSG00000037818	Abhd18	1.5967	1	0.0110949	1	0.0790578	1
8432	ENSMUSG00000031557	Plekha2	1.594	1	1.32135e-10	1	7.68454e-08	1
2771	ENSMUSG00000020847	Rph3al	1.59126	1	0.00108997	1	0.0202521	1
13743	ENSMUSG00000046605	B3gntl1	1.59014	1	1.08772e-05	1	0.000921942	1
3979	ENSMUSG00000022945	Chaf1b	1.58967	1	0.00150429	1	0.0247667	1
12467	ENSMUSG00000042129	Rassf4	1.58895	1	0.000685302	1	0.0153436	1
8927	ENSMUSG00000032377	Plscr4	1.58868	1	0.00788061	1	0.0647516	1
9156	ENSMUSG00000032849	Abcc4	1.58817	1	0.00333639	1	0.039397	1
2989	ENSMUSG00000021238	Aldh6a1	1.58809	1	2.60784e-05	1	0.00176395	1
12063	ENSMUSG00000040820	Hlcs	1.58767	1	0.00027929	1	0.00856011	1
17840	ENSMUSG00000064061	Dzip3	1.58752	1	0.000428359	1	0.011445	1
10260	ENSMUSG00000036158	Prickle1	1.58161	1	0.00293291	1	0.036663	1
5180	ENSMUSG00000025766	D3Ertd751e	1.58128	1	0.00351921	1	0.0408127	1
9945	ENSMUSG00000035189	Ano4	1.58088	1	0.0117041	1	0.0813301	1
30924	ENSMUSG00000090150	Acad11	1.58073	1	0.00101824	1	0.0196059	1
15823	ENSMUSG00000054894	Dmac2l	1.58035	1	0.0155455	1	0.0960647	1
477	ENSMUSG00000002781	Tmem143	1.58002	1	0.0107846	1	0.0778156	1
634	ENSMUSG00000003812	Dnase2a	1.5797	1	0.000617949	1	0.0144026	1
15349	ENSMUSG00000052713	Zfp608	1.57962	1	0.00167648	1	0.0262047	1
16238	ENSMUSG00000056832	Ttc26	1.57924	1	7.75782e-05	1	0.00356263	1
14275	ENSMUSG00000048478	Spata33	1.57794	1	0.00264441	1	0.0345484	1
9102	ENSMUSG00000032702	Kank1	1.57771	1	0.0162948	1	0.0990017	1
3520	ENSMUSG00000022177	Haus4	1.57748	1	0.000726892	1	0.0157428	1
11721	ENSMUSG00000039958	Etfbkmt	1.57624	1	0.000166075	1	0.00595493	1
1998	ENSMUSG00000018809	Smyd4	1.57534	1	0.00775318	1	0.0641706	1
16401	ENSMUSG00000057554	Lgals8	1.57529	1	2.95886e-09	1	1.0157e-06	1
9400	ENSMUSG00000033632	AW554918	1.57505	1	4.65396e-05	1	0.0026516	1
10211	ENSMUSG00000036006	Ripor2	1.57448	1	0.00509733	1	0.0503898	1
3183	ENSMUSG00000021594	Srd5a1	1.57442	1	0.00724083	1	0.0618749	1
22407	ENSMUSG00000078495	Zfp984	1.57419	1	0.00333466	1	0.039397	1
8671	ENSMUSG00000031951	Tmem231	1.57096	1	0.00141632	1	0.0238035	1
4829	ENSMUSG00000025036	Sfxn2	1.57083	1	2.51465e-06	1	0.000316777	1
12160	ENSMUSG00000041147	Brca2	1.57017	1	0.00404488	1	0.0444322	1
12224	ENSMUSG00000041362	Shtn1	1.56871	1	0.00843267	1	0.0678716	1
12561	ENSMUSG00000042389	Tsen2	1.56842	1	0.000794181	1	0.0166997	1
2283	ENSMUSG00000020059	Sycp3	1.56825	1	0.0110085	1	0.0787242	1
8836	ENSMUSG00000032245	Cln6	1.56797	1	9.10531e-06	1	0.000804335	1
17705	ENSMUSG00000063488	Zkscan7	1.56664	1	0.00219168	1	0.0309608	1
20222	ENSMUSG00000072640	Lyrm9	1.56602	1	0.00696066	1	0.0607222	1
10401	ENSMUSG00000036599	Chst12	1.56589	1	0.00415491	1	0.0451409	1
12416	ENSMUSG00000041957	Pkp2	1.56463	1	0.00229533	1	0.0319647	1
6678	ENSMUSG00000028434	Epb41l4b	1.56442	1	0.0158159	1	0.0972128	1
9420	ENSMUSG00000033715	Akr1c14	1.56425	1	0.00502419	1	0.050036	1
17597	ENSMUSG00000062995	Ica1	1.56388	1	0.000693753	1	0.0154141	1
3247	ENSMUSG00000021704	Mtx3	1.56219	1	0.000202736	1	0.00678969	1
4394	ENSMUSG00000024253	Dync2li1	1.56216	1	0.00269545	1	0.034785	1
4425	ENSMUSG00000024308	Tapbp	1.56179	1	0.000210464	1	0.00696356	1
22918	ENSMUSG00000079610	Ankrd39	1.56106	1	0.00286275	1	0.0360959	1
11396	ENSMUSG00000039096	Rsad1	1.56023	1	0.000385331	1	0.0107674	1
8669	ENSMUSG00000031949	Adat1	1.56015	1	0.00181169	1	0.0275485	1
9707	ENSMUSG00000034522	Zfp395	1.55984	1	0.00105982	1	0.0200171	1
6232	ENSMUSG00000027639	Samhd1	1.55884	1	8.26692e-05	1	0.00372174	1
11062	ENSMUSG00000038286	Bphl	1.55843	1	0.000564812	1	0.0134924	1
15747	ENSMUSG00000054519	Zfp867	1.55821	1	0.00124657	1	0.0223746	1
8870	ENSMUSG00000032298	Neil1	1.55637	1	0.000474434	1	0.0120513	1
2237	ENSMUSG00000019971	Cep290	1.55621	1	0.00568606	1	0.0539364	1
4328	ENSMUSG00000024151	Msh2	1.55488	1	1.31835e-05	1	0.00104638	1
5698	ENSMUSG00000026694	Eef1aknmt	1.55179	1	0.000186498	1	0.00645038	1
5872	ENSMUSG00000026975	Dph7	1.55178	1	0.00160968	1	0.025493	1
5147	ENSMUSG00000025656	Arhgef9	1.55166	1	0.0145221	1	0.0919331	1
5250	ENSMUSG00000025915	Sgk3	1.55121	1	0.00519757	1	0.0509655	1
10982	ENSMUSG00000038122	Tbc1d32	1.5505	1	0.00462922	1	0.0481544	1
9107	ENSMUSG00000032717	Mdfi	1.5503	1	0.00656099	1	0.0586898	1
11123	ENSMUSG00000038425	Poli	1.54885	1	0.0020831	1	0.029963	1
10187	ENSMUSG00000035929	H2-Q4	1.54855	1	0.00509425	1	0.0503898	1
15037	ENSMUSG00000051343	Rab11fip5	1.54842	1	0.00106606	1	0.020086	1
2173	ENSMUSG00000019845	Tube1	1.54682	1	0.00445473	1	0.0469439	1
5894	ENSMUSG00000027010	Slc25a12	1.5463	1	3.27203e-08	1	8.80947e-06	1
13440	ENSMUSG00000045466	Zfp956	1.54477	1	0.000232821	1	0.00745189	1
2779	ENSMUSG00000020865	Abcc3	1.54465	1	0.00242802	1	0.0328256	1
4926	ENSMUSG00000025213	Kazald1	1.54465	1	0.0105322	1	0.0767284	1
9558	ENSMUSG00000034121	Mks1	1.54454	1	3.70593e-05	1	0.00230254	1
11212	ENSMUSG00000038623	Tm6sf1	1.54446	1	0.0070239	1	0.0611186	1
11308	ENSMUSG00000038855	Itpkb	1.54421	1	0.00257234	1	0.0339495	1
5019	ENSMUSG00000025395	Prim1	1.54379	1	0.00351151	1	0.0407579	1
9907	ENSMUSG00000035069	Oma1	1.54378	1	0.00158977	1	0.0253948	1
13868	ENSMUSG00000047022	Mipol1	1.54262	1	0.0127396	1	0.0852889	1
11041	ENSMUSG00000038241	Cep250	1.54252	1	0.00012795	1	0.00496294	1
20955	ENSMUSG00000074829	2010315B03Rik	1.54175	1	0.0019642	1	0.0289924	1
5943	ENSMUSG00000027165	B230118H07Rik	1.54155	1	0.0142545	1	0.0908622	1
3071	ENSMUSG00000021376	Tpmt	1.53969	1	0.000487115	1	0.0122726	1
2996	ENSMUSG00000021245	Mlh3	1.53902	1	0.000465899	1	0.0119958	1
9606	ENSMUSG00000034245	Hdac11	1.53832	1	0.000829519	1	0.0171712	1
10565	ENSMUSG00000037032	Apbb1	1.53795	1	0.000299151	1	0.00892965	1
13825	ENSMUSG00000046861	Hectd3	1.53789	1	0.01315	1	0.0867954	1
11031	ENSMUSG00000038217	Tlcd2	1.53697	1	0.00289985	1	0.0363997	1
7980	ENSMUSG00000030720	Cln3	1.53679	1	0.00107314	1	0.020086	1
7567	ENSMUSG00000029913	Prdm5	1.53623	1	0.00650446	1	0.0584125	1
10130	ENSMUSG00000035759	Bbs10	1.53586	1	0.00996774	1	0.0745463	1
164	ENSMUSG00000000958	Slc7a7	1.53577	1	0.0093338	1	0.0719364	1
8949	ENSMUSG00000032409	Atr	1.53496	1	0.00312467	1	0.038324	1
79	ENSMUSG00000000409	Lck	1.53443	1	0.00289222	1	0.0363997	1
13731	ENSMUSG00000046567	4930430F08Rik	1.53417	1	0.00302951	1	0.0375096	1
1092	ENSMUSG00000007216	Zfp775	1.53363	1	6.57652e-06	1	0.000647137	1
12460	ENSMUSG00000042109	Csdc2	1.53342	1	0.000297426	1	0.00891692	1
1886	ENSMUSG00000018166	Erbb3	1.53253	1	0.00489397	1	0.0492532	1
11119	ENSMUSG00000038417	Fig4	1.5321	1	3.25611e-05	1	0.00209321	1
8497	ENSMUSG00000031666	Rbl2	1.53177	1	5.05878e-05	1	0.00278078	1
15346	ENSMUSG00000052698	Tln2	1.53088	1	0.0118445	1	0.0817384	1
16120	ENSMUSG00000056267	Cep70	1.5306	1	0.000557318	1	0.013402	1
22831	ENSMUSG00000079442	St6galnac4	1.53033	1	0.000917692	1	0.0183686	1
5777	ENSMUSG00000026824	Kcnj3	1.52914	1	0.00723826	1	0.0618749	1
271	ENSMUSG00000001520	Nrip2	1.52816	1	0.014234	1	0.0908622	1
14282	ENSMUSG00000048486	Fitm2	1.5279	1	0.00953483	1	0.0728563	1
10667	ENSMUSG00000037325	Bbs7	1.5276	1	0.00449863	1	0.0471532	1
6964	ENSMUSG00000028894	Inpp5b	1.52638	1	0.000225589	1	0.00731471	1
6265	ENSMUSG00000027698	Nceh1	1.52616	1	0.00167303	1	0.0262047	1
2017	ENSMUSG00000018899	Irf1	1.52492	1	7.33955e-05	1	0.00344855	1
21280	ENSMUSG00000075592	Nynrin	1.52484	1	7.89273e-05	1	0.00358858	1
15680	ENSMUSG00000054237	Fra10ac1	1.52446	1	0.00266785	1	0.0345663	1
2712	ENSMUSG00000020744	Slc25a19	1.52309	1	0.0118461	1	0.0817384	1
11586	ENSMUSG00000039599	Fam149b	1.52289	1	8.90042e-05	1	0.00387974	1
10126	ENSMUSG00000035735	Dagla	1.52223	1	0.00833926	1	0.0673171	1
12152	ENSMUSG00000041132	N4bp2l1	1.52219	1	8.55131e-06	1	0.00078804	1
10466	ENSMUSG00000036820	Amdhd2	1.52205	1	0.000315955	1	0.00934995	1
312	ENSMUSG00000001768	Rin2	1.52044	1	0.00131126	1	0.0228779	1
14494	ENSMUSG00000049321	Zfp2	1.51888	1	0.00178353	1	0.0273582	1
12483	ENSMUSG00000042195	Slc35f2	1.51843	1	0.00364728	1	0.0417251	1
13759	ENSMUSG00000046668	Cxxc5	1.51837	1	0.00140389	1	0.0236998	1
3314	ENSMUSG00000021809	Nudt13	1.51716	1	0.0159506	1	0.0976885	1
14085	ENSMUSG00000047789	Slc38a9	1.51672	1	0.0103356	1	0.0761365	1
4547	ENSMUSG00000024537	Psmg2	1.5167	1	8.09201e-05	1	0.00366704	1
10549	ENSMUSG00000037001	Zfp39	1.5162	1	0.00266844	1	0.0345663	1
383	ENSMUSG00000002109	Ddb2	1.51543	1	6.09121e-05	1	0.0030414	1
17805	ENSMUSG00000063894	Zkscan8	1.51526	1	0.000811973	1	0.0169957	1
3108	ENSMUSG00000021458	Aopep	1.51479	1	6.00926e-05	1	0.00301796	1
2582	ENSMUSG00000020546	Stxbp4	1.51468	1	0.00111309	1	0.0205152	1
2612	ENSMUSG00000020605	Hs1bp3	1.51467	1	0.000792471	1	0.0166997	1
7180	ENSMUSG00000029231	Pdgfra	1.5145	1	0.00356218	1	0.0411719	1
10877	ENSMUSG00000037890	Wdr19	1.51188	1	1.18103e-05	1	0.000965279	1
7579	ENSMUSG00000029993	Nfu1	1.5096	1	1.42019e-06	1	0.000201038	1
20021	ENSMUSG00000071350	Setdb2	1.50844	1	0.00104478	1	0.0198422	1
3816	ENSMUSG00000022661	Cd200	1.50837	1	0.0055026	1	0.0527627	1
11305	ENSMUSG00000038844	Kif16b	1.50768	1	0.0161352	1	0.0983801	1
13764	ENSMUSG00000046679	C87436	1.50672	1	0.000640797	1	0.0146646	1
1547	ENSMUSG00000015016	Acsf3	1.50627	1	0.00368666	1	0.0419738	1
10522	ENSMUSG00000036941	Elac1	1.50555	1	0.00391333	1	0.0436507	1
11668	ENSMUSG00000039795	Zfand1	1.50485	1	0.00112488	1	0.020677	1
6202	ENSMUSG00000027580	Helz2	1.50333	1	0.00923539	1	0.0715985	1
6369	ENSMUSG00000027894	Slc6a17	1.50069	1	0.00973278	1	0.0736645	1
12408	ENSMUSG00000041926	Rnpep	1.50049	1	0.00238854	1	0.032569	1
9030	ENSMUSG00000032548	Slco2a1	-1.50153	-1	0.00244812	1	0.0329238	1
7796	ENSMUSG00000030357	Fkbp4	-1.50162	-1	0.0023456	1	0.0322397	1
5605	ENSMUSG00000026547	Tagln2	-1.50318	-1	0.00933586	1	0.0719364	1
4652	ENSMUSG00000024750	Zfand5	-1.50364	-1	0.00897785	1	0.0706851	1
8173	ENSMUSG00000031119	Gpc4	-1.50399	-1	0.000500371	1	0.0125239	1
9998	ENSMUSG00000035329	Fbxo33	-1.50531	-1	0.00768621	1	0.0638858	1
2794	ENSMUSG00000020884	Asgr1	-1.50713	-1	0.0123949	1	0.0839633	1
21462	ENSMUSG00000076431	Sox4	-1.5073	-1	0.0105895	1	0.0769341	1
11775	ENSMUSG00000040111	Gramd1b	-1.50764	-1	0.00073773	1	0.0159217	1
15649	ENSMUSG00000054091	1810037I17Rik	-1.50766	-1	0.00012041	1	0.00480626	1
12245	ENSMUSG00000041444	Arhgap32	-1.50806	-1	2.00831e-05	1	0.00142882	1
15816	ENSMUSG00000054871	Tmem158	-1.50825	-1	0.00450905	1	0.0472264	1
13429	ENSMUSG00000045414	Dipk2a	-1.50912	-1	0.00234442	1	0.0322397	1
13051	ENSMUSG00000044147	Arf6	-1.5098	-1	0.00213438	1	0.0304648	1
2244	ENSMUSG00000019986	Ahi1	-1.51029	-1	0.00246166	1	0.0329596	1
3953	ENSMUSG00000022885	St6gal1	-1.51071	-1	0.00558945	1	0.0534403	1
3741	ENSMUSG00000022533	Atp13a3	-1.51117	-1	0.000290344	1	0.00878131	1
5338	ENSMUSG00000026072	Il1r1	-1.51183	-1	0.00756912	1	0.0635324	1
6805	ENSMUSG00000028639	Ybx1	-1.51215	-1	0.00630719	1	0.0573916	1
5291	ENSMUSG00000025981	Coq10b	-1.51285	-1	0.000625067	1	0.0144735	1
1147	ENSMUSG00000008035	Mid1ip1	-1.51366	-1	0.00980171	1	0.0737148	1
2393	ENSMUSG00000020231	Dip2a	-1.51391	-1	3.9032e-05	1	0.00237145	1
17787	ENSMUSG00000063838	Cdc42ep5	-1.51775	-1	0.00187428	1	0.0280957	1
2180	ENSMUSG00000019853	Hebp2	-1.51839	-1	0.0133439	1	0.0873745	1
4575	ENSMUSG00000024590	Lmnb1	-1.51883	-1	0.01204	1	0.0824488	1
1858	ENSMUSG00000017817	Jph2	-1.51945	-1	0.00477713	1	0.0486437	1
9932	ENSMUSG00000035164	Zc3h12c	-1.51993	-1	0.00245171	1	0.0329398	1
12894	ENSMUSG00000043541	Casc1	-1.521	-1	0.0036185	1	0.0415084	1
3063	ENSMUSG00000021365	Nedd9	-1.52133	-1	0.00504097	1	0.0501077	1
6715	ENSMUSG00000028487	Bnc2	-1.52319	-1	0.0114724	1	0.0804226	1
3951	ENSMUSG00000022883	Robo1	-1.52368	-1	0.00452046	1	0.0472378	1
1305	ENSMUSG00000010175	Prox1	-1.52584	-1	0.00813524	1	0.0661759	1
4976	ENSMUSG00000025316	Banp	-1.5261	-1	0.0135473	1	0.0879102	1
9449	ENSMUSG00000033790	Tubgcp5	-1.527	-1	0.00260646	1	0.0341827	1
22951	ENSMUSG00000079685	Ulbp1	-1.52922	-1	0.00474655	1	0.0484513	1
3179	ENSMUSG00000021589	Rhobtb3	-1.52945	-1	0.00686984	1	0.0603983	1
5810	ENSMUSG00000026872	Zeb2	-1.53434	-1	0.006122	1	0.0566068	1
3629	ENSMUSG00000022359	Wdyhv1	-1.5347	-1	0.000331648	1	0.0096685	1
4458	ENSMUSG00000024381	Bin1	-1.53511	-1	0.00188835	1	0.0282758	1
10330	ENSMUSG00000036381	P2ry14	-1.53534	-1	0.0113824	1	0.0801448	1
35749	ENSMUSG00000097327	E030030I06Rik	-1.5359	-1	0.000948879	1	0.0188228	1
275	ENSMUSG00000001542	Ell2	-1.53637	-1	0.00668278	1	0.0592391	1
21244	ENSMUSG00000075502	Kbtbd6	-1.53956	-1	0.0102694	1	0.0758732	1
3321	ENSMUSG00000021820	Camk2g	-1.54091	-1	2.15777e-06	1	0.000282175	1
4167	ENSMUSG00000023868	Pde10a	-1.54105	-1	0.00441492	1	0.0466677	1
20875	ENSMUSG00000074622	Mafb	-1.54129	-1	0.000738627	1	0.0159217	1
9155	ENSMUSG00000032846	Zswim6	-1.54394	-1	0.00175637	1	0.027067	1
9110	ENSMUSG00000032724	Abtb2	-1.5445	-1	0.000965422	1	0.018998	1
9198	ENSMUSG00000032968	Inha	-1.54607	-1	0.00919846	1	0.071459	1
5359	ENSMUSG00000026107	Nabp1	-1.54772	-1	0.00102783	1	0.0196837	1
9497	ENSMUSG00000033949	Trim36	-1.54826	-1	0.0136244	1	0.0882435	1
16828	ENSMUSG00000059495	Arhgef12	-1.54997	-1	0.00153988	1	0.0250227	1
6059	ENSMUSG00000027350	Chgb	-1.55451	-1	0.00762983	1	0.063687	1
15624	ENSMUSG00000054000	Tusc1	-1.55468	-1	0.00194229	1	0.0288008	1
5184	ENSMUSG00000025779	Ly96	-1.55475	-1	0.00637797	1	0.0576592	1
8681	ENSMUSG00000031963	Bmper	-1.55617	-1	0.0111342	1	0.0792161	1
11720	ENSMUSG00000039956	Mrap	-1.56247	-1	0.000165126	1	0.00595493	1
15995	ENSMUSG00000055725	Paqr3	-1.56296	-1	0.000372092	1	0.0104912	1
20786	ENSMUSG00000074384	AI429214	-1.56366	-1	0.0131999	1	0.0868462	1
14737	ENSMUSG00000050222	Il17d	-1.56473	-1	0.00424212	1	0.0456493	1
6386	ENSMUSG00000027933	Ints3	-1.56523	-1	0.000791673	1	0.0166997	1
8835	ENSMUSG00000032244	Fem1b	-1.56546	-1	0.000395525	1	0.0108815	1
13151	ENSMUSG00000044461	Shisa2	-1.56559	-1	0.0128254	1	0.0854074	1
2316	ENSMUSG00000020105	Lrig3	-1.56582	-1	0.00338592	1	0.0398048	1
10593	ENSMUSG00000037119	Fam91a1	-1.56689	-1	0.00128311	1	0.022704	1
9759	ENSMUSG00000034663	Bmp2k	-1.56751	-1	0.000505916	1	0.0125392	1
1538	ENSMUSG00000014905	Dnajb9	-1.56975	-1	0.00182154	1	0.0276257	1
14328	ENSMUSG00000048661	Lemd3	-1.57194	-1	0.000248115	1	0.00788627	1
4409	ENSMUSG00000024277	Mapre2	-1.57201	-1	0.00323542	1	0.0390383	1
13785	ENSMUSG00000046733	Gprc5a	-1.57374	-1	0.0147322	1	0.0928982	1
11102	ENSMUSG00000038375	Trp53inp2	-1.57516	-1	5.2388e-08	1	1.30789e-05	1
20872	ENSMUSG00000074607	Tox2	-1.5755	-1	0.00321109	1	0.0388951	1
12547	ENSMUSG00000042359	Osbpl6	-1.57585	-1	0.00244612	1	0.0329238	1
1357	ENSMUSG00000011179	Odc1	-1.57823	-1	0.00506638	1	0.0502285	1
4380	ENSMUSG00000024232	Bambi	-1.5787	-1	0.00290516	1	0.0364299	1
1540	ENSMUSG00000014932	Yes1	-1.57926	-1	0.0155449	1	0.0960647	1
14795	ENSMUSG00000050447	Lypd6	-1.57963	-1	0.00229271	1	0.0319607	1
7547	ENSMUSG00000029851	Tcaf2	-1.58097	-1	5.25701e-05	1	0.00281393	1
3523	ENSMUSG00000022180	Slc7a8	-1.58284	-1	0.000321671	1	0.00942946	1
13758	ENSMUSG00000046667	Rbm12b1	-1.58353	-1	0.00235445	1	0.032329	1
3015	ENSMUSG00000021271	Zfp839	-1.58663	-1	0.00103828	1	0.0198008	1
14244	ENSMUSG00000048371	Pdp2	-1.58675	-1	0.0125793	1	0.0845866	1
4844	ENSMUSG00000025064	Col17a1	-1.58676	-1	0.0097894	1	0.0737124	1
1309	ENSMUSG00000010307	Tmem86a	-1.58685	-1	0.00153343	1	0.0249769	1
16652	ENSMUSG00000058740	Kcnt1	-1.59007	-1	0.00715956	1	0.0615579	1
11960	ENSMUSG00000040569	Slc26a7	-1.59353	-1	0.0160607	1	0.098057	1
22844	ENSMUSG00000079470	Utp14b	-1.59405	-1	0.00137978	1	0.0235644	1
13420	ENSMUSG00000045382	Cxcr4	-1.59439	-1	0.00925237	1	0.071605	1
14643	ENSMUSG00000049882	Vcpkmt	-1.59693	-1	0.00156331	1	0.0252641	1
10095	ENSMUSG00000035621	Midn	-1.59921	-1	8.05359e-06	1	0.000762647	1
11817	ENSMUSG00000040213	Kyat3	-1.59929	-1	0.000161438	1	0.00590199	1
10863	ENSMUSG00000037846	Rtkn2	-1.59999	-1	0.0124856	1	0.0842909	1
17265	ENSMUSG00000061559	Wdr61	-1.60148	-1	1.50196e-05	1	0.00115205	1
1166	ENSMUSG00000008384	Sertad1	-1.6035	-1	0.00121412	1	0.0218494	1
12527	ENSMUSG00000042302	Ehbp1	-1.60455	-1	0.00293443	1	0.036663	1
9815	ENSMUSG00000034801	Sos2	-1.60567	-1	8.71527e-05	1	0.00383852	1
4735	ENSMUSG00000024887	Asah2	-1.60596	-1	0.00174011	1	0.026934	1
20937	ENSMUSG00000074785	Plxnc1	-1.60733	-1	0.00315216	1	0.0385252	1
10868	ENSMUSG00000037855	Zfp365	-1.60925	-1	0.0144199	1	0.0915393	1
16281	ENSMUSG00000057003	Myh4	-1.61034	-1	0.0154022	1	0.0954953	1
13381	ENSMUSG00000045268	Zfp691	-1.61135	-1	0.00231673	1	0.0321324	1
6120	ENSMUSG00000027443	Cst12	-1.61215	-1	0.00276793	1	0.0353877	1
740	ENSMUSG00000004661	Arid3b	-1.61345	-1	0.000415129	1	0.0112429	1
5395	ENSMUSG00000026173	Plcd4	-1.61394	-1	1.49473e-06	1	0.000205241	1
14369	ENSMUSG00000048826	Dact2	-1.61629	-1	0.0117717	1	0.0815115	1
12409	ENSMUSG00000041930	Fam222a	-1.61649	-1	3.42507e-05	1	0.00216726	1
14832	ENSMUSG00000050612	Txndc2	-1.61715	-1	0.00448202	1	0.0470723	1
10768	ENSMUSG00000037580	Gch1	-1.61798	-1	0.000618858	1	0.0144026	1
1020	ENSMUSG00000006526	Stimate	-1.61907	-1	7.3584e-05	1	0.00344855	1
4051	ENSMUSG00000023067	Cdkn1a	-1.6194	-1	0.00163242	1	0.0257154	1
10370	ENSMUSG00000036523	Greb1	-1.62444	-1	4.82578e-06	1	0.000501991	1
4304	ENSMUSG00000024112	Cacna1h	-1.62486	-1	5.54757e-05	1	0.00287448	1
6811	ENSMUSG00000028645	Slc2a1	-1.62547	-1	0.000823901	1	0.0171409	1
9872	ENSMUSG00000034957	Cebpa	-1.62699	-1	0.0113462	1	0.0799766	1
9965	ENSMUSG00000035237	Lcat	-1.62804	-1	0.00349371	1	0.0406543	1
11707	ENSMUSG00000039910	Cited2	-1.62813	-1	0.0061428	1	0.0567248	1
20010	ENSMUSG00000071317	Bves	-1.63022	-1	0.00655205	1	0.0586561	1
3945	ENSMUSG00000022871	Fetub	-1.63054	-1	0.00917158	1	0.0714322	1
14146	ENSMUSG00000047996	Prrg1	-1.63176	-1	0.000148399	1	0.0056262	1
3634	ENSMUSG00000022365	Derl1	-1.63313	-1	5.61894e-05	1	0.00287946	1
6709	ENSMUSG00000028476	Reck	-1.63347	-1	0.000444654	1	0.0117044	1
6294	ENSMUSG00000027765	P2ry1	-1.63375	-1	0.00118521	1	0.0214698	1
20181	ENSMUSG00000072437	Nanos1	-1.63375	-1	0.0104066	1	0.0762603	1
16994	ENSMUSG00000060224	Pyroxd2	-1.63406	-1	0.000203928	1	0.00681299	1
8741	ENSMUSG00000032051	Fdx1	-1.6349	-1	3.95378e-05	1	0.0023916	1
6385	ENSMUSG00000027932	Slc27a3	-1.63534	-1	5.1263e-05	1	0.00278218	1
1110	ENSMUSG00000007613	Tgfbr1	-1.63587	-1	4.04178e-06	1	0.000426905	1
9031	ENSMUSG00000032549	Rab6b	-1.63594	-1	0.00339652	1	0.039876	1
14931	ENSMUSG00000050965	Prkca	-1.63649	-1	1.53374e-05	1	0.00115713	1
13262	ENSMUSG00000044847	Lsm11	-1.63717	-1	8.37703e-09	1	2.61421e-06	1
2436	ENSMUSG00000020303	Stc2	-1.63718	-1	0.00172995	1	0.0268289	1
27548	ENSMUSG00000085795	Zfp703	-1.63784	-1	0.00102135	1	0.0196141	1
3609	ENSMUSG00000022324	Matn2	-1.63931	-1	0.0036899	1	0.0419738	1
2933	ENSMUSG00000021130	Galnt16	-1.64032	-1	0.00229867	1	0.0319788	1
12670	ENSMUSG00000042686	Jph1	-1.64074	-1	0.000321593	1	0.00942946	1
2234	ENSMUSG00000019966	Kitl	-1.64204	-1	0.00415239	1	0.0451409	1
12173	ENSMUSG00000041205	Map6d1	-1.64297	-1	0.000759717	1	0.0162995	1
1113	ENSMUSG00000007653	Gabrb2	-1.64715	-1	0.0151005	1	0.094459	1
28514	ENSMUSG00000087006	Gm13889	-1.64913	-1	0.00218862	1	0.0309495	1
14538	ENSMUSG00000049516	Spty2d1	-1.64932	-1	0.00039293	1	0.0108777	1
7548	ENSMUSG00000029859	Epha1	-1.65107	-1	0.000251383	1	0.00797169	1
5522	ENSMUSG00000026398	Nr5a2	-1.65439	-1	9.21042e-05	1	0.00395213	1
4981	ENSMUSG00000025324	Atp10a	-1.65493	-1	5.90537e-05	1	0.00299213	1
12436	ENSMUSG00000042035	Igsf3	-1.65655	-1	0.0011517	1	0.0210572	1
10878	ENSMUSG00000037892	Pcdh18	-1.65717	-1	0.0079863	1	0.0653516	1
7737	ENSMUSG00000030259	Rassf8	-1.65871	-1	0.00135346	1	0.0232305	1
16211	ENSMUSG00000056708	Ier5	-1.66762	-1	0.00146415	1	0.0243687	1
7813	ENSMUSG00000030397	Mark4	-1.66799	-1	7.08036e-08	1	1.67621e-05	1
9089	ENSMUSG00000032656	March3	-1.669	-1	0.00309659	1	0.0381057	1
2243	ENSMUSG00000019984	Med23	-1.6691	-1	0.0065239	1	0.0585106	1
4741	ENSMUSG00000024899	Papss2	-1.66927	-1	0.000365369	1	0.0103441	1
2932	ENSMUSG00000021127	Zfp36l1	-1.67044	-1	0.000673896	1	0.0152081	1
8382	ENSMUSG00000031488	Rab11fip1	-1.67213	-1	0.000982684	1	0.019168	1
3535	ENSMUSG00000022200	Golph3	-1.67611	-1	9.11561e-05	1	0.00393605	1
6616	ENSMUSG00000028330	Ncbp1	-1.67693	-1	0.000571817	1	0.013572	1
14488	ENSMUSG00000049303	Syt12	-1.68043	-1	0.000405473	1	0.0110467	1
3324	ENSMUSG00000021824	Ap3m1	-1.68109	-1	0.00142497	1	0.0238903	1
2573	ENSMUSG00000020532	Acaca	-1.68676	-1	3.2009e-05	1	0.00207318	1
1803	ENSMUSG00000017418	Arl5b	-1.68859	-1	0.00474951	1	0.0484513	1
6804	ENSMUSG00000028637	Ccdc30	-1.68925	-1	0.000943955	1	0.0187846	1
4433	ENSMUSG00000024330	Col11a2	-1.69054	-1	0.00730835	1	0.0623058	1
8321	ENSMUSG00000031381	Piga	-1.69316	-1	0.00214594	1	0.0305663	1
7115	ENSMUSG00000029135	Fosl2	-1.69531	-1	0.000169463	1	0.00601263	1
15937	ENSMUSG00000055421	Pcdh9	-1.69786	-1	0.0099014	1	0.0741714	1
26811	ENSMUSG00000084883	Ccdc85c	-1.69933	-1	3.39377e-06	1	0.000398289	1
3959	ENSMUSG00000022893	Adamts1	-1.70021	-1	0.000627255	1	0.0144885	1
1869	ENSMUSG00000017929	B4galt5	-1.70023	-1	6.78574e-06	1	0.000656162	1
19421	ENSMUSG00000068742	Cry2	-1.70228	-1	0.00128043	1	0.0226859	1
4271	ENSMUSG00000024063	Lbh	-1.70638	-1	0.00062433	1	0.0144735	1
13690	ENSMUSG00000046404	Yod1	-1.70702	-1	0.00731779	1	0.0623329	1
6445	ENSMUSG00000028024	Enpep	-1.70852	-1	0.00152605	1	0.0249661	1
10595	ENSMUSG00000037126	Psd	-1.70995	-1	0.000212275	1	0.00700662	1
20402	ENSMUSG00000073295	Nudt11	-1.71421	-1	0.00478912	1	0.0486437	1
3287	ENSMUSG00000021765	Fst	-1.71538	-1	0.00510569	1	0.0503915	1
22967	ENSMUSG00000079737	3110001I22Rik	-1.71561	-1	0.00500592	1	0.049985	1
11082	ENSMUSG00000038331	Satb2	-1.72155	-1	0.0134277	1	0.0875481	1
11582	ENSMUSG00000039577	Nphp4	-1.72326	-1	0.000580264	1	0.0137136	1
5023	ENSMUSG00000025402	Nab2	-1.72738	-1	0.000152115	1	0.00567579	1
5857	ENSMUSG00000026950	Neb	-1.72766	-1	0.00664829	1	0.0590477	1
3017	ENSMUSG00000021275	Tecpr2	-1.72829	-1	4.80529e-05	1	0.00270589	1
14743	ENSMUSG00000050240	Hic2	-1.72898	-1	6.61763e-05	1	0.00326858	1
10795	ENSMUSG00000037656	Slc20a2	-1.72929	-1	7.4365e-05	1	0.00347315	1
6550	ENSMUSG00000028197	Col24a1	-1.72994	-1	0.010891	1	0.0781318	1
6801	ENSMUSG00000028634	Hivep3	-1.73084	-1	0.00258004	1	0.0339986	1
10519	ENSMUSG00000036934	4921524J17Rik	-1.73335	-1	3.94133e-08	1	1.04074e-05	1
100	ENSMUSG00000000567	Sox9	-1.73462	-1	0.000790083	1	0.0166997	1
1407	ENSMUSG00000012705	Retn	-1.73528	-1	0.0155835	1	0.0961695	1
9427	ENSMUSG00000033730	Egr3	-1.73669	-1	0.00490405	1	0.0492593	1
15409	ENSMUSG00000053007	Creb5	-1.73834	-1	0.00731008	1	0.0623058	1
8535	ENSMUSG00000031737	Irx5	-1.73873	-1	0.00179379	1	0.027366	1
17858	ENSMUSG00000064137	Rhox8	-1.74031	-1	0.0148668	1	0.0934261	1
10358	ENSMUSG00000036478	Btg1	-1.74074	-1	0.0016553	1	0.0260057	1
14688	ENSMUSG00000050069	Grem2	-1.74887	-1	0.0013204	1	0.0229333	1
3633	ENSMUSG00000022364	Tbc1d31	-1.7525	-1	0.00207974	1	0.029963	1
5494	ENSMUSG00000026343	Gpr39	-1.75477	-1	0.00348661	1	0.0406061	1
11043	ENSMUSG00000038244	Mical2	-1.75799	-1	0.000838825	1	0.0172166	1
8858	ENSMUSG00000032280	Tle3	-1.76124	-1	2.59852e-07	1	4.8877e-05	1
44344	ENSMUSG00000106627	Gm21680	-1.76517	-1	0.00198075	1	0.0290905	1
14946	ENSMUSG00000051022	Hs3st1	-1.76544	-1	6.878e-05	1	0.00331801	1
14005	ENSMUSG00000047517	Dmbt1	-1.76748	-1	0.000835261	1	0.0171882	1
5435	ENSMUSG00000026235	Epha4	-1.76809	-1	0.0152065	1	0.0946867	1
827	ENSMUSG00000005338	Cadm3	-1.76873	-1	0.00393146	1	0.0437108	1
7707	ENSMUSG00000030209	Grin2b	-1.77019	-1	0.0061537	1	0.0567471	1
926	ENSMUSG00000005958	Ephb3	-1.77031	-1	0.00308931	1	0.0381057	1
10076	ENSMUSG00000035566	Pcdh17	-1.77167	-1	4.4205e-05	1	0.00256109	1
11474	ENSMUSG00000039252	Lgi2	-1.78	-1	0.00152638	1	0.0249661	1
4391	ENSMUSG00000024247	Pkdcc	-1.78041	-1	0.0102	1	0.0756651	1
1341	ENSMUSG00000010803	Gabra1	-1.78171	-1	0.00415542	1	0.0451409	1
8619	ENSMUSG00000031870	Pgr	-1.78252	-1	0.00453284	1	0.0473311	1
10343	ENSMUSG00000036432	Siah2	-1.78511	-1	5.08322e-05	1	0.00278078	1
6384	ENSMUSG00000027931	Npr1	-1.78575	-1	0.00126967	1	0.0225536	1
14645	ENSMUSG00000049892	Rasd1	-1.78745	-1	2.28721e-05	1	0.0015942	1
1928	ENSMUSG00000018427	Ypel2	-1.78842	-1	4.59013e-07	1	7.87839e-05	1
1461	ENSMUSG00000013974	Mcemp1	-1.78869	-1	0.0119671	1	0.0822421	1
11409	ENSMUSG00000039116	Adgrg6	-1.7895	-1	0.00142406	1	0.0238903	1
20307	ENSMUSG00000072944	Nup62cl	-1.79272	-1	0.000305183	1	0.00908994	1
15129	ENSMUSG00000051703	Tmem198	-1.79278	-1	0.00485396	1	0.0490432	1
15939	ENSMUSG00000055430	Nap1l5	-1.79495	-1	0.0131606	1	0.0867954	1
517	ENSMUSG00000002997	Prkar2b	-1.79635	-1	0.00474711	1	0.0484513	1
11708	ENSMUSG00000039911	Spsb1	-1.79851	-1	6.55322e-05	1	0.00324846	1
8926	ENSMUSG00000032376	Usp3	-1.8091	-1	1.16348e-05	1	0.000956634	1
8860	ENSMUSG00000032285	Dnaja4	-1.81688	-1	1.01727e-05	1	0.000878495	1
5632	ENSMUSG00000026586	Prrx1	-1.81769	-1	0.000701452	1	0.0155099	1
10102	ENSMUSG00000035640	Cbarp	-1.81925	-1	0.000164678	1	0.00595493	1
7401	ENSMUSG00000029602	Rasal1	-1.81999	-1	0.00411546	1	0.0449299	1
16855	ENSMUSG00000059645	Gm7361	-1.82043	-1	0.00125089	1	0.0223938	1
12914	ENSMUSG00000043635	Adamts3	-1.82052	-1	0.00614952	1	0.0567467	1
17804	ENSMUSG00000063889	Crem	-1.82057	-1	0.00556316	1	0.0533062	1
10340	ENSMUSG00000036422	Pcdh8	-1.82362	-1	0.000991507	1	0.0192565	1
5059	ENSMUSG00000025473	Adam8	-1.82609	-1	0.000336086	1	0.00975505	1
12594	ENSMUSG00000042485	Mustn1	-1.82639	-1	0.00866312	1	0.0691195	1
35675	ENSMUSG00000097221	1810049J17Rik	-1.82752	-1	3.53681e-06	1	0.000404274	1
10752	ENSMUSG00000037536	Fbxo34	-1.82907	-1	0.000572294	1	0.013572	1
4258	ENSMUSG00000024042	Sik1	-1.82997	-1	0.00777685	1	0.0642117	1
19838	ENSMUSG00000070644	Etnk2	-1.83002	-1	0.00164008	1	0.0257961	1
3837	ENSMUSG00000022687	Boc	-1.83051	-1	0.00817909	1	0.0664146	1
7265	ENSMUSG00000029385	Ccng2	-1.83199	-1	0.00251535	1	0.0333515	1
2867	ENSMUSG00000021010	Npas3	-1.83863	-1	0.00802285	1	0.0655091	1
14843	ENSMUSG00000050645	Defb19	-1.84089	-1	0.00195201	1	0.0288826	1
10272	ENSMUSG00000036192	Rorb	-1.84389	-1	0.00935124	1	0.0719899	1
3323	ENSMUSG00000021823	Vcl	-1.84406	-1	0.000836192	1	0.0171882	1
19225	ENSMUSG00000067700	Gm5862	-1.8489	-1	0.00246279	1	0.0329596	1
955	ENSMUSG00000006204	5430419D17Rik	-1.85198	-1	0.0110909	1	0.0790578	1
16430	ENSMUSG00000057706	Mex3b	-1.85411	-1	5.06797e-05	1	0.00278078	1
4157	ENSMUSG00000023809	Rps6ka2	-1.85443	-1	5.94703e-10	1	2.72196e-07	1
14269	ENSMUSG00000048450	Msx1	-1.85692	-1	0.00753228	1	0.0633736	1
14820	ENSMUSG00000050556	Kcnb1	-1.85882	-1	0.00772203	1	0.0640285	1
21056	ENSMUSG00000075075	Olfr1253	-1.85919	-1	0.0142295	1	0.0908622	1
31348	ENSMUSG00000091049	Gm1979	-1.86243	-1	0.00448406	1	0.0470723	1
19428	ENSMUSG00000068762	Gstm6	-1.86462	-1	0.00233897	1	0.0322397	1
6	ENSMUSG00000000049	Apoh	-1.86592	-1	0.00715949	1	0.0615579	1
596	ENSMUSG00000003484	Cyp4f18	-1.86811	-1	0.000456784	1	0.0118989	1
1111	ENSMUSG00000007617	Homer1	-1.87082	-1	0.000458417	1	0.0118989	1
3328	ENSMUSG00000021835	Bmp4	-1.87257	-1	0.00133217	1	0.0230379	1
8059	ENSMUSG00000030849	Fgfr2	-1.87287	-1	3.14891e-05	1	0.00204918	1
34053	ENSMUSG00000095180	Rhox5	-1.87674	-1	0.0115876	1	0.0809038	1
4242	ENSMUSG00000024014	Pim1	-1.87979	-1	0.00614302	1	0.0567248	1
4319	ENSMUSG00000024135	Srbd1	-1.89287	-1	0.00345452	1	0.0403007	1
17851	ENSMUSG00000064115	Cadm2	-1.90279	-1	0.00657384	1	0.0587665	1
4260	ENSMUSG00000024044	Epb41l3	-1.90497	-1	0.00544395	1	0.0524311	1
15790	ENSMUSG00000054728	Phactr1	-1.90547	-1	0.00274872	1	0.0352196	1
17611	ENSMUSG00000063063	Ctnna2	-1.91188	-1	0.000743306	1	0.0159974	1
3062	ENSMUSG00000021364	Elovl2	-1.91534	-1	0.000151355	1	0.00566284	1
6894	ENSMUSG00000028782	Adgrb2	-1.92011	-1	5.32692e-05	1	0.00281393	1
11620	ENSMUSG00000039682	Lap3	-1.92488	-1	6.53932e-06	1	0.000647137	1
6716	ENSMUSG00000028488	Sh3gl2	-1.93394	-1	7.68812e-05	1	0.0035449	1
3244	ENSMUSG00000021701	Plk2	-1.94807	-1	0.00762263	1	0.0636656	1
12195	ENSMUSG00000041272	Tox	-1.94974	-1	0.0035082	1	0.0407539	1
34355	ENSMUSG00000095550	Gm21671	-1.95142	-1	0.0134578	1	0.08763	1
5579	ENSMUSG00000026494	Kif26b	-1.95261	-1	0.00152735	1	0.0249661	1
12401	ENSMUSG00000041907	Gpr45	-1.95785	-1	0.00508192	1	0.0503243	1
17596	ENSMUSG00000062991	Nrg1	-1.95959	-1	0.00177799	1	0.0273083	1
10386	ENSMUSG00000036564	Ndrg4	-1.96018	-1	0.0101129	1	0.075304	1
36725	ENSMUSG00000098557	Kctd12	-1.961	-1	0.000908248	1	0.0182061	1
9034	ENSMUSG00000032554	Trf	-1.96354	-1	0.00029247	1	0.0088068	1
19653	ENSMUSG00000070047	Fat1	-1.97171	-1	1.52395e-05	1	0.00115609	1
6640	ENSMUSG00000028370	Pappa	-1.97184	-1	0.00102465	1	0.0196501	1
10305	ENSMUSG00000036295	Lrrn3	-1.97385	-1	0.0015298	1	0.0249661	1
46895	ENSMUSG00000109446	Gm9195	-1.97853	-1	0.000399375	1	0.0109239	1
14156	ENSMUSG00000048027	Rgmb	-1.9816	-1	0.000786071	1	0.0166824	1
22462	ENSMUSG00000078612	Fyb2	-1.98366	-1	0.0104773	1	0.0764419	1
7994	ENSMUSG00000030739	Myh14	-1.98612	-1	0.0136147	1	0.0882222	1
1294	ENSMUSG00000010066	Cacna2d2	-1.98887	-1	2.84035e-06	1	0.00034514	1
14480	ENSMUSG00000049281	Scn3b	-1.99142	-1	0.0140056	1	0.0899072	1
19901	ENSMUSG00000070867	Trabd2b	-1.99733	-1	0.00012675	1	0.00494433	1
445	ENSMUSG00000002565	Scin	-1.99867	-1	0.00243797	1	0.0328838	1
47301	ENSMUSG00000109864	Eid3	-2.00972	-1	0.00209174	1	0.0300436	1
14357	ENSMUSG00000048776	Pthlh	-2.01644	-1	0.00195755	1	0.0289334	1
6623	ENSMUSG00000028341	Nr4a3	-2.0222	-1	0.00389349	1	0.0435355	1
14183	ENSMUSG00000048142	Nat8l	-2.02417	-1	0.00328121	1	0.0391388	1
33780	ENSMUSG00000094845	Tmem95	-2.0277	-1	8.3776e-05	1	0.00375924	1
11715	ENSMUSG00000039942	Ptger4	-2.03392	-1	0.0113813	1	0.0801448	1
2849	ENSMUSG00000020961	Ston2	-2.03481	-1	0.00411637	1	0.0449299	1
24436	ENSMUSG00000082101	Slfn14	-2.03554	-1	0.000266214	1	0.00826017	1
3537	ENSMUSG00000022203	Efs	-2.03949	-1	0.00359383	1	0.0413637	1
3540	ENSMUSG00000022206	Npr3	-2.05184	-1	0.00394758	1	0.0438367	1
8063	ENSMUSG00000030854	Ptpn5	-2.05389	-1	0.000224203	1	0.00731094	1
14462	ENSMUSG00000049184	Purg	-2.06222	-1	1.04518e-09	1	4.22099e-07	1
3455	ENSMUSG00000022054	Nefm	-2.06321	-1	0.0142525	1	0.0908622	1
21206	ENSMUSG00000075334	Rprm	-2.07429	-1	5.04816e-05	1	0.00278078	1
19738	ENSMUSG00000070337	Gpr179	-2.08204	-1	0.000317358	1	0.00935115	1
13975	ENSMUSG00000047414	Flrt2	-2.08382	-1	0.00135293	1	0.0232305	1
12359	ENSMUSG00000041773	Enc1	-2.09805	-1	0.00110546	1	0.0204846	1
3788	ENSMUSG00000022602	Arc	-2.10468	-1	0.000126169	1	0.00494433	1
14554	ENSMUSG00000049556	Lingo1	-2.11947	-1	0.0128113	1	0.0854074	1
14411	ENSMUSG00000049001	Ndnf	-2.11994	-1	4.12904e-06	1	0.000432793	1
10240	ENSMUSG00000036098	Myrf	-2.12118	-1	4.38451e-05	1	0.00255894	1
479	ENSMUSG00000002797	Ggct	-2.12124	-1	0.000240568	1	0.00768196	1
1469	ENSMUSG00000014158	Trpv4	-2.12745	-1	0.000523547	1	0.0128601	1
13812	ENSMUSG00000046818	Ddit4l	-2.14059	-1	0.000544993	1	0.0131748	1
6606	ENSMUSG00000028307	Aldob	-2.14199	-1	0.000201432	1	0.0067625	1
1264	ENSMUSG00000009654	Oit3	-2.14202	-1	0.000493064	1	0.0123771	1
14803	ENSMUSG00000050503	Fbxl22	-2.14313	-1	1.36656e-05	1	0.00107224	1
6810	ENSMUSG00000028644	Ermap	-2.16177	-1	0.0141371	1	0.0905097	1
8363	ENSMUSG00000031449	Atp4b	-2.16218	-1	0.00747451	1	0.0632001	1
54169	ENSMUSG00000117310	Ptp4a1	-2.16987	-1	0.000521146	1	0.0128241	1
10810	ENSMUSG00000037705	Tecta	-2.17766	-1	0.000166969	1	0.00595493	1
17047	ENSMUSG00000060487	Samd5	-2.19464	-1	0.00224036	1	0.0314462	1
19786	ENSMUSG00000070473	Cldn3	-2.19535	-1	0.00409153	1	0.0448042	1
9138	ENSMUSG00000032802	Srxn1	-2.20239	-1	5.41023e-05	1	0.00281393	1
31779	ENSMUSG00000092035	Peg10	-2.20673	-1	4.27662e-05	1	0.00252027	1
17058	ENSMUSG00000060534	Dcc	-2.2068	-1	4.92587e-05	1	0.00276013	1
9914	ENSMUSG00000035105	Egln3	-2.20876	-1	0.000345074	1	0.00995423	1
8513	ENSMUSG00000031700	Gpt2	-2.2128	-1	2.03322e-07	1	4.04611e-05	1
7260	ENSMUSG00000029378	Areg	-2.21472	-1	0.013032	1	0.0862787	1
14840	ENSMUSG00000050635	Sprr2f	-2.23495	-1	0.000950953	1	0.0188228	1
4184	ENSMUSG00000023914	Mep1a	-2.24376	-1	0.00179422	1	0.027366	1
13624	ENSMUSG00000046167	Gldn	-2.2657	-1	0.000361095	1	0.0103127	1
19154	ENSMUSG00000067279	Ppp1r3c	-2.28871	-1	0.00655294	1	0.0586561	1
9984	ENSMUSG00000035283	Adrb1	-2.30338	-1	0.00250542	1	0.033314	1
3226	ENSMUSG00000021675	F2rl2	-2.31513	-1	0.0102393	1	0.0758543	1
8627	ENSMUSG00000031880	Rrad	-2.33408	-1	1.5605e-07	1	3.2965e-05	1
2145	ENSMUSG00000019796	Lrp11	-2.33748	-1	1.69163e-05	1	0.00124213	1
6747	ENSMUSG00000028550	Atg4c	-2.39175	-1	9.08669e-05	1	0.00393594	1
7752	ENSMUSG00000030283	St8sia1	-2.3978	-1	0.00746561	1	0.0631999	1
10876	ENSMUSG00000037887	Dusp8	-2.41024	-1	1.35057e-06	1	0.000199405	1
12270	ENSMUSG00000041536	Serpina3a	-2.44641	-1	0.00138801	1	0.0236134	1
8603	ENSMUSG00000031841	Cdh13	-2.4763	-1	3.93199e-06	1	0.00042512	1
14655	ENSMUSG00000049928	Glp2r	-2.49165	-1	0.0048091	1	0.0486974	1
3265	ENSMUSG00000021730	Hcn1	-2.4933	-1	2.78413e-07	1	5.09718e-05	1
10455	ENSMUSG00000036790	Slitrk2	-2.50585	-1	0.000157831	1	0.00587312	1
12123	ENSMUSG00000041014	Nrg3	-2.52231	-1	0.000903986	1	0.0181737	1
10871	ENSMUSG00000037868	Egr2	-2.525	-1	5.29745e-05	1	0.00281393	1
11927	ENSMUSG00000040489	Sox30	-2.52547	-1	0.00844494	1	0.0679306	1
13803	ENSMUSG00000046794	Ppp1r3b	-2.53846	-1	1.68433e-10	1	9.25102e-08	1
13097	ENSMUSG00000044288	Cnr1	-2.54902	-1	0.000420634	1	0.0113472	1
14293	ENSMUSG00000048520	Fbxl13	-2.56254	-1	0.000502563	1	0.0125239	1
11003	ENSMUSG00000038170	Pde4dip	-2.59093	-1	4.92719e-06	1	0.000508686	1
11682	ENSMUSG00000039835	Nhsl1	-2.60175	-1	4.99497e-09	1	1.633e-06	1
15050	ENSMUSG00000051379	Flrt3	-2.61789	-1	0.000105047	1	0.00434456	1
17267	ENSMUSG00000061576	Dpp6	-2.62139	-1	2.11845e-05	1	0.0014994	1
2974	ENSMUSG00000021214	Akr1c18	-2.66452	-1	0.000903733	1	0.0181737	1
8855	ENSMUSG00000032274	Cyp19a1	-2.66758	-1	7.87741e-05	1	0.00358858	1
5907	ENSMUSG00000027070	Lrp2	-2.68288	-1	3.0791e-06	1	0.00037087	1
30909	ENSMUSG00000090125	Pou3f1	-2.68769	-1	0.00379986	1	0.042787	1
6509	ENSMUSG00000028128	F3	-2.69027	-1	0.000307989	1	0.00915368	1
12789	ENSMUSG00000043122	A530016L24Rik	-2.70912	-1	0.0113167	1	0.0798506	1
42560	ENSMUSG00000104824	Gm21663	-2.72938	-1	5.39375e-05	1	0.00281393	1
12358	ENSMUSG00000041771	Slc24a4	-2.76221	-1	2.43439e-05	1	0.00168822	1
13775	ENSMUSG00000046714	Foxc2	-2.90955	-1	0.0104029	1	0.0762603	1
15800	ENSMUSG00000054764	Mtnr1a	-2.97534	-1	0.010947	1	0.0783293	1
11848	ENSMUSG00000040289	Hey1	-3.08336	-1	1.27572e-05	1	0.00102438	1
10872	ENSMUSG00000037872	Ackr1	-3.4358	-1	0.000993216	1	0.0192625	1
4318	ENSMUSG00000024134	Six2	-3.61545	-1	0.000232316	1	0.00745189	1
1763	ENSMUSG00000017004	Svs5	-3.88296	-1	0.00284683	1	0.0359699	1
3578	ENSMUSG00000022262	Dnah5	-4.2076	-1	0.000722006	1	0.0157363	1
8753	ENSMUSG00000032068	Plet1	-4.41013	-1	0.000185921	1	0.00644666	1
3429	ENSMUSG00000022015	Tnfsf11	-4.6221	-1	0.000388567	1	0.0108223	1
1956	ENSMUSG00000018569	Cldn7	-4.76405	-1	4.94495e-05	1	0.00276013	1
15135	ENSMUSG00000051726	Kcnf1	-5.58369	-1	0.00349978	1	0.0406905	1
17810	ENSMUSG00000063903	Klk1	-5.68467	-1	0.00139572	1	0.0236601	1
2209	ENSMUSG00000019905	Gprc6a	-6.20408	-1	0.00617708	1	0.0568482	1
20766	ENSMUSG00000074340	Ovgp1	-14.992	-1	0.000161616	1	0.00590199	1
